# Supplementary material for: Prediction of gestational age based on genome-wide differentially methylated regions
Source: Genome Biol. 2016 Oct 7;17:207. doi: 10.1186/s13059-016-1063-4 (PMC5054559; doi:10.1186/s13059-016-1063-4)
Supplement: Additional file 1: — An Excel file containing information regarding CpGs and genes discussed in the present study. Table S1. All p B < 0.05 and q < 0.05 significant CpGs associated with ultrasound-estimated gestational age. Table S2. All p B < 0.05 and q < 0.05 significant CpGs associated with last menstrual period-estimated gestational age. Table S3. All unique CpGs used in both ultrasound and LMP prediction models. Table S4. CpGs reported by the Aries and Schroeder et al. studies overlapping with the CpGs used in the prediction models of the present study. Table S5. Information regarding genes associated with the CpGs from the different prediction models. (XLSX 8210 kb) [file 13059_2016_1063_MOESM1_ESM.xlsx]

## Sheet: 1
CpG	Coefficient estimate (slope)	Standard error	p value	Bonferroni p	q value (FDR)	Gene
cg04347477	-0.00459588	0.0001988	6.06445e-96	2.87292e-90	1.73333e-90	NCOR2
cg04685228	-0.0032243	0.000156078	7.46456e-80	3.53619e-74	1.06675e-74	NA
cg08817867	-0.00285163	0.000141139	5.79042e-77	2.7431e-71	5.5167e-72	NA
cg02430430	-0.00230692	0.000114748	2.49538e-76	1.18214e-70	1.78306e-71	CCDC33
cg26027170	-0.00187169	9.75188e-05	1.25665e-70	5.95315e-65	7.18349e-66	NA
cg08943494	-0.00459373	0.000243357	1.12482e-68	5.32863e-63	5.35825e-64	PRR5L
cg02001279	-0.00253902	0.000134606	1.36778e-68	6.47959e-63	5.5848e-64	ARID3A
cg17133774	-0.0028572	0.000151848	2.63637e-68	1.24893e-62	8.45856e-64	CHD5
cg19115490	-0.00147931	7.86219e-05	2.66348e-68	1.26177e-62	8.45856e-64	NA
cg26800893	-0.00152556	8.16159e-05	1.51826e-67	7.19245e-62	4.33946e-63	CARNS1
cg07835443	-0.00385535	0.000209158	5.75878e-66	2.72811e-60	1.49633e-61	SPATA33
cg16103712	-0.00360409	0.000196324	1.63757e-65	7.75768e-60	3.9004e-61	MATN2
cg19439123	-0.00278228	0.000153266	2.91616e-64	1.38148e-58	6.41148e-60	RAI1
cg09915396	-0.0018867	0.000104134	4.59422e-64	2.17642e-58	9.37937e-60	RAP1GAP2
cg06870470	-0.002731	0.000151028	7.6101e-64	3.60514e-58	1.45007e-59	DOCK6
cg08412913	-0.00195894	0.000110171	4.78642e-62	2.26747e-56	8.55029e-58	NA
cg13066703	-0.00199014	0.000112015	5.80895e-62	2.75188e-56	9.7665e-58	TRAF5
cg12713583	-0.00318469	0.000180958	5.75878e-61	2.72811e-55	9.14426e-57	ARID3A
cg18623216	-0.00312413	0.00017872	2.93067e-60	1.38835e-54	4.40862e-56	PLCH1
cg27518892	-0.00221375	0.000127174	7.81325e-60	3.70138e-54	1.11658e-55	CCDC102A
cg11932158	-0.00293433	0.000168636	8.57248e-60	4.06105e-54	1.16675e-55	PLCH1
cg24296397	-0.00199906	0.000115305	2.08102e-59	9.85843e-54	2.70361e-55	BSN
cg22828383	-0.00267068	0.000154776	6.20119e-59	2.9377e-53	7.70615e-55	NCOR2
cg20334115	-0.00368858	0.000217134	2.22684e-57	1.05492e-51	2.65196e-53	PYCR2
cg19744173	-0.00186516	0.000111077	3.077e-56	1.45767e-50	3.51786e-52	FBLN7
cg11934771	-0.00184689	0.000110388	6.80012e-56	3.22143e-50	7.47538e-52	HCG22
cg04276536	-0.00167409	0.000100489	1.74992e-55	8.2899e-50	1.85244e-51	CCDC102A
cg04411893	-0.00119109	7.18061e-05	4.52074e-55	2.14162e-49	4.61469e-51	NA
cg00442282	-0.00126715	7.65515e-05	7.15133e-55	3.38781e-49	7.04821e-51	RARA
cg16725984	-0.00372311	0.000226868	4.62493e-54	2.19097e-48	4.4063e-50	SPATA33
cg05937055	-0.00164961	0.000100634	5.91428e-54	2.80178e-48	5.45294e-50	NA
cg27295118	-0.00308268	0.000188682	1.20151e-53	5.69194e-48	1.07317e-49	NA
cg07788865	-0.00137078	8.40196e-05	1.68343e-53	7.97493e-48	1.45805e-49	NA
cg07738730	0.00246888	0.000152497	8.31995e-53	3.94142e-47	6.9941e-49	IGF2BP1
cg21926626	-0.00236308	0.000147108	4.27327e-52	2.02438e-46	3.48965e-48	TSNARE1
cg21155834	-0.00128939	8.13488e-05	6.69889e-51	3.17347e-45	5.31852e-47	NA
cg07749613	-0.000781413	4.93073e-05	6.98081e-51	3.30703e-45	5.39255e-47	NA
cg08282819	-0.0027308	0.000173527	2.85664e-50	1.35328e-44	2.14863e-46	IL21R
cg11360522	-0.00245525	0.000156717	7.01039e-50	3.32104e-44	5.13769e-46	ATP11A
cg00654448	-0.000983679	6.35197e-05	6.95369e-49	3.29418e-43	4.96873e-45	NA
cg08576185	-0.00200746	0.000129692	7.64941e-49	3.62376e-43	5.33254e-45	ZNF598
cg12758082	-0.00143339	9.35132e-05	5.10849e-48	2.42005e-42	3.47643e-44	ATP11A
cg04632887	-0.00204737	0.000133603	5.36681e-48	2.54243e-42	3.56729e-44	AVP
cg01154283	-0.00170756	0.000111657	7.97185e-48	3.77651e-42	5.17841e-44	CRIM1
cg22365167	-0.00110609	7.24439e-05	1.09684e-47	5.19606e-42	6.96658e-44	AHNAK
cg03047995	-0.00225192	0.000148683	5.0301e-47	2.38291e-41	3.12542e-43	FITM1
cg23062810	-0.00235167	0.0001555	6.84547e-47	3.24291e-41	4.16289e-43	CLIP2
cg15131146	-0.00137281	9.11149e-05	1.346e-46	6.3764e-41	8.01479e-43	MAN1C1
cg17950169	-0.00116707	7.76837e-05	2.33048e-46	1.10402e-40	1.35938e-42	TMEM63A
cg15035133	-0.00168939	0.000112965	5.44335e-46	2.57869e-40	3.11162e-42	CDC42EP1
cg11854981	-0.00214528	0.00014456	2.25187e-45	1.06678e-39	1.26201e-41	TRERF1
cg02753354	-0.00155014	0.000104472	2.31684e-45	1.09756e-39	1.27345e-41	HMHA1
cg01076459	-0.00152662	0.000103084	3.27981e-45	1.55375e-39	1.76873e-41	RAP1GAP2
cg03930153	-0.00294869	0.000199145	3.39431e-45	1.60799e-39	1.79659e-41	TBL1XR1
cg25114611	-0.00134586	9.09194e-05	3.53595e-45	1.67509e-39	1.83753e-41	NA
cg12170787	-0.00123678	8.3638e-05	4.27609e-45	2.02571e-39	2.18247e-41	SBNO2
cg27448161	-0.00129348	8.78699e-05	9.72936e-45	4.6091e-39	4.87865e-41	SPRYD3
cg25551168	-0.00182222	0.000123923	1.18299e-44	5.60421e-39	5.82968e-41	AVP
cg02983090	-0.00268391	0.000182557	1.22119e-44	5.78517e-39	5.91592e-41	IL21R
cg01394781	-0.00221195	0.000150602	1.45783e-44	6.90618e-39	6.94456e-41	ABCC1
cg16348385	-0.00111105	7.56897e-05	1.61545e-44	7.65288e-39	7.56926e-41	YPEL3
cg18183624	0.00263245	0.000179688	2.31652e-44	1.09741e-38	1.06791e-40	IGF2BP1
cg16597079	-0.00119557	8.16916e-05	2.76069e-44	1.30782e-38	1.25247e-40	TRERF1
cg16536918	-0.00198225	0.000135504	3.05717e-44	1.44828e-38	1.36531e-40	AVP
cg10249285	-0.000936281	6.40941e-05	3.85008e-44	1.8239e-38	1.69296e-40	NA
cg00220721	-0.00326867	0.000223918	4.36596e-44	2.06829e-38	1.89072e-40	PRR5L
cg11882607	-0.00161987	0.000111054	5.00708e-44	2.37201e-38	2.13599e-40	CAND2
cg08915038	-0.00120369	8.25768e-05	5.63446e-44	2.66922e-38	2.36828e-40	RSG1
cg07638500	0.0014537	0.000100347	1.68135e-43	7.96507e-38	6.96464e-40	MYLK
cg19265300	-0.00178114	0.000123331	2.91847e-43	1.38257e-37	1.19165e-39	NA
cg26077811	0.00170497	0.000118158	3.389e-43	1.60548e-37	1.36428e-39	USP2
cg04902474	-0.00166511	0.000115585	4.47496e-43	2.11993e-37	1.77642e-39	KIAA1522
cg00411595	-0.000994505	6.90537e-05	4.69705e-43	2.22514e-37	1.83904e-39	SLC2A6
cg18598117	-0.00215301	0.000149765	6.43415e-43	3.04805e-37	2.48513e-39	ARID3A
cg07338715	-0.00167154	0.00011665	1.12537e-42	5.33125e-37	4.2887e-39	NA
cg03747456	-0.00170677	0.000119848	3.2813e-42	1.55445e-36	1.23402e-38	KRT80
cg00151922	-0.000985147	6.923e-05	3.7471e-42	1.77512e-36	1.39089e-38	JAG1
cg18608055	-0.00181882	0.000127832	3.89137e-42	1.84346e-36	1.42593e-38	SBNO2
cg00522276	-0.00216442	0.000152307	4.6774e-42	2.21583e-36	1.69226e-38	NA
cg07106169	-0.00123556	8.69981e-05	5.23532e-42	2.48013e-36	1.87044e-38	NA
cg06947286	-0.00135688	9.57018e-05	6.97513e-42	3.30433e-36	2.4525e-38	PDLIM4
cg03940776	-0.0017313	0.000122122	7.03612e-42	3.33323e-36	2.4525e-38	SYNJ2
cg21404980	-0.00213426	0.000151066	1.26131e-41	5.9752e-36	4.34343e-38	ZC3H3
cg24144853	-0.000864622	6.12296e-05	1.39099e-41	6.58953e-36	4.73297e-38	NA
cg24916358	-0.0018345	0.000129936	1.4138e-41	6.69759e-36	4.75399e-38	FAM53B
cg21132686	-0.00156444	0.000110847	1.49985e-41	7.10525e-36	4.9847e-38	NA
cg22820108	-0.00140601	0.000100302	4.68342e-41	2.21868e-35	1.53863e-37	NCOR2
cg05283597	-0.00242481	0.000173011	4.82104e-41	2.28387e-35	1.56584e-37	ITIH1
cg15540623	-0.00168858	0.000120519	5.15364e-41	2.44144e-35	1.65506e-37	ACVR1B
cg10535320	-0.00132296	9.45196e-05	6.01409e-41	2.84906e-35	1.90993e-37	PSMC5
cg12403889	-0.0010775	7.70819e-05	7.44157e-41	3.5253e-35	2.33729e-37	DRAXIN
cg08726900	-0.00240285	0.000171919	7.6835e-41	3.63991e-35	2.38705e-37	ANKRD11
cg11118235	-0.00103804	7.4509e-05	1.36212e-40	6.45278e-35	4.18622e-37	GNAI2
cg00682367	-0.00124665	8.95586e-05	1.50176e-40	7.11432e-35	4.5663e-37	NA
cg04272820	-0.00159519	0.000114659	1.62881e-40	7.71616e-35	4.90045e-37	THRA
cg17837526	-0.00135623	9.75514e-05	1.84054e-40	8.7192e-35	5.47979e-37	ATP6V0E1
cg23009780	0.00143856	0.000103533	2.02297e-40	9.58343e-35	5.96084e-37	NA
cg00481600	-0.00158288	0.000113973	2.18443e-40	1.03483e-34	6.37091e-37	CILP
cg16356456	-0.00213364	0.000153796	2.59017e-40	1.22704e-34	7.47795e-37	CLIP2
cg01185345	-0.00145356	0.000104852	2.91891e-40	1.38278e-34	8.34279e-37	STK24
cg20229014	-0.000821266	5.93255e-05	3.67815e-40	1.74245e-34	1.04087e-36	ST3GAL1
cg27504369	-0.00176736	0.000127741	4.03736e-40	1.91262e-34	1.13132e-36	APOBEC3A
cg19913563	-0.00236398	0.000171415	6.95022e-40	3.29253e-34	1.92864e-36	NA
cg04416898	-0.00139941	0.000101733	1.06515e-39	5.04593e-34	2.91795e-36	CXXC5
cg10278520	-0.000986863	7.17598e-05	1.07195e-39	5.07818e-34	2.91795e-36	TOX
cg20068209	-0.00241716	0.000175888	1.20097e-39	5.68939e-34	3.23831e-36	TMEM30A
cg00547530	-0.000900066	6.55038e-05	1.22882e-39	5.8213e-34	3.28242e-36	CLUAP1
cg01787084	-0.00223938	0.000163133	1.43635e-39	6.80442e-34	3.80124e-36	FBXO31
cg24095374	-0.000984114	7.17034e-05	1.47969e-39	7.00976e-34	3.88003e-36	RGS14
cg13492133	0.00200094	0.000145962	1.78691e-39	8.46515e-34	4.64302e-36	SMG7
cg06518251	-0.00128002	9.35401e-05	2.37986e-39	1.12741e-33	6.12799e-36	ALDH3B1
cg24257309	-0.00165283	0.000120897	2.76431e-39	1.30954e-33	7.05438e-36	AVP
cg10343364	-0.00165475	0.000121125	3.11757e-39	1.47689e-33	7.88546e-36	CLUAP1
cg15013617	-0.00201138	0.000147344	3.6204e-39	1.7151e-33	9.07699e-36	C20orf141
cg25144135	-0.00157836	0.000115678	3.78587e-39	1.79348e-33	9.40931e-36	NA
cg16140253	-0.00105092	7.71219e-05	4.70898e-39	2.23079e-33	1.16027e-35	AMPD2
cg27565899	-0.00122895	9.03975e-05	6.73022e-39	3.18831e-33	1.64412e-35	AMPD2
cg07807026	-0.00146501	0.000108143	1.18831e-38	5.62938e-33	2.87831e-35	NA
cg18082788	-0.00178199	0.000132131	2.3627e-38	1.11929e-32	5.67482e-35	ZC3H12D
cg25095518	-0.00131259	9.73521e-05	2.46481e-38	1.16765e-32	5.87072e-35	ZAP70
cg24020157	-0.00194661	0.000144432	2.61853e-38	1.24048e-32	6.18533e-35	RASGEF1A
cg05298628	-0.00139039	0.000103229	2.89575e-38	1.3718e-32	6.78408e-35	VPS37B
cg12697139	-0.0021741	0.000161444	2.9781e-38	1.41082e-32	6.92029e-35	NA
cg11368628	-0.00126002	9.37585e-05	4.09119e-38	1.93813e-32	9.43015e-35	SYT8
cg00119811	-0.0010421	7.76502e-05	5.07291e-38	2.40319e-32	1.15994e-34	ARHGEF28
cg25020550	-0.00164453	0.00012261	5.54797e-38	2.62825e-32	1.2585e-34	TG
cg20112500	-0.0014605	0.000109164	8.17282e-38	3.87172e-32	1.83932e-34	HCG22
cg01429256	-0.00124917	9.34519e-05	9.37719e-38	4.44227e-32	2.09389e-34	RAI1
cg02567958	-0.000729291	5.4648e-05	1.21089e-37	5.73634e-32	2.67605e-34	CDC42EP1
cg05211189	-0.0019412	0.000145465	1.21716e-37	5.76606e-32	2.67605e-34	ZNF598
cg05969150	-0.00185946	0.000139407	1.31018e-37	6.20672e-32	2.85857e-34	ZFHX3
cg14276580	-0.001632	0.000122595	1.79093e-37	8.48421e-32	3.87789e-34	NA
cg11436362	-0.00159506	0.000119913	1.9912e-37	9.43293e-32	4.27911e-34	ADRBK1
cg27184903	0.00166336	0.0001253	2.81864e-37	1.33528e-31	6.01208e-34	APBA2
cg22117805	-0.00325206	0.000245478	3.68951e-37	1.74784e-31	7.81133e-34	PRR5L
cg14258501	-0.00145448	0.000109839	3.92916e-37	1.86137e-31	8.25755e-34	LY6G6E
cg02017450	-0.00296519	0.000223989	4.104e-37	1.94419e-31	8.56203e-34	NA
cg17452301	-0.00139629	0.000105687	5.58186e-37	2.6443e-31	1.15609e-33	PWWP2B
cg25363679	0.00170213	0.000129032	6.98066e-37	3.30695e-31	1.43405e-33	PTPRB
cg11873462	-0.00252095	0.000191113	7.02429e-37	3.32762e-31	1.43405e-33	ZC3H3
cg22277972	-0.000639888	4.85688e-05	8.43044e-37	3.99376e-31	1.70892e-33	ISCU
cg07136133	-0.00298364	0.000227373	1.53279e-36	7.26131e-31	3.08521e-33	PRR5L
cg17924072	-0.00173563	0.000132405	1.79181e-36	8.48838e-31	3.58135e-33	HMHA1
cg17501395	-0.00178184	0.000136068	2.08342e-36	9.86982e-31	4.13528e-33	ZC3H12D
cg08965235	-0.00117646	8.99541e-05	2.53208e-36	1.19953e-30	4.99114e-33	LTBP3
cg25362050	-0.00106252	8.1912e-05	8.54707e-36	4.04901e-30	1.67322e-32	RARA
cg22761205	-0.0015939	0.000122954	9.21615e-36	4.36598e-30	1.79194e-32	PTDSS2
cg08217545	-0.00167141	0.000129086	1.0955e-35	5.18972e-30	2.11563e-32	NFIC
cg13586051	-0.00166202	0.000129069	2.46894e-35	1.16961e-29	4.73603e-32	DNASE1L3
cg07573872	-0.0013002	0.000101019	2.6046e-35	1.23388e-29	4.96295e-32	SBNO2
cg25157472	-0.00128439	9.99281e-05	3.16974e-35	1.50161e-29	5.9998e-32	IQSEC1
cg13300689	-0.000851528	6.62571e-05	3.21628e-35	1.52365e-29	6.04223e-32	CLEC2D
cg06897661	-0.00112891	8.78435e-05	3.23444e-35	1.53225e-29	6.04223e-32	ADCY7
cg19695266	-0.00075382	5.87476e-05	4.0582e-35	1.92249e-29	7.53187e-32	ACAP3
cg24166457	-0.00200184	0.000156038	4.18507e-35	1.9826e-29	7.71722e-32	GEMIN7
cg25072666	-0.000998839	7.78657e-05	4.23345e-35	2.00552e-29	7.75639e-32	NPLOC4
cg01229865	-0.00201375	0.000157376	6.01484e-35	2.84942e-29	1.095e-31	ATP11A
cg00186909	-0.00159934	0.000125058	6.50167e-35	3.08004e-29	1.17614e-31	PLEKHG7
cg04521626	-0.00201617	0.00015773	7.04767e-35	3.3387e-29	1.26689e-31	PLD2
cg21374307	-0.00183671	0.000143839	8.12794e-35	3.85046e-29	1.45195e-31	SCHIP1
cg20072118	-0.00175239	0.000137278	8.44664e-35	4.00144e-29	1.49951e-31	NA
cg09879334	-0.00109585	8.59279e-05	9.65964e-35	4.57607e-29	1.70426e-31	NA
cg11352146	-0.000380395	2.98447e-05	1.05369e-34	4.99167e-29	1.84764e-31	NEAT1
cg14479136	-0.0012177	9.55552e-05	1.10982e-34	5.25756e-29	1.93419e-31	NA
cg20258698	-0.00208201	0.00016347	1.16425e-34	5.51542e-29	2.01676e-31	TNS3
cg23482898	-0.0011828	9.29907e-05	1.40391e-34	6.65075e-29	2.41725e-31	CAND2
cg23378033	-0.00174779	0.000137529	1.58621e-34	7.51435e-29	2.71477e-31	MSRB3
cg04340651	-0.00207135	0.000163109	1.75812e-34	8.32877e-29	2.99109e-31	RGMA
cg22608507	-0.00141681	0.000111583	1.79466e-34	8.50185e-29	3.03519e-31	VPS37B
cg26433582	-0.00187571	0.000147832	1.98904e-34	9.42272e-29	3.34415e-31	TPCN2
cg17313709	-0.00173184	0.000136616	2.26739e-34	1.07413e-28	3.78984e-31	NA
cg20253872	-0.000929793	7.336e-05	2.31407e-34	1.09625e-28	3.84538e-31	AMPD2
cg14427590	0.00127198	0.000100478	2.74668e-34	1.30119e-28	4.53787e-31	NA
cg16398956	-0.00104645	8.27539e-05	3.18913e-34	1.51079e-28	5.23858e-31	NA
cg16890093	-0.0010813	8.5724e-05	4.52434e-34	2.14332e-28	7.38936e-31	NA
cg14527110	-0.00120621	9.5635e-05	4.62265e-34	2.18989e-28	7.50704e-31	P4HA2
cg13283635	-0.00153431	0.000121899	6.09045e-34	2.88524e-28	9.80663e-31	COL9A3
cg04094640	-0.00124378	9.88192e-05	6.10731e-34	2.89322e-28	9.80663e-31	NSMCE1
cg01799671	-0.00248938	0.000197874	6.54158e-34	3.09895e-28	1.04453e-30	CMIP
cg25202280	-0.000836512	6.65328e-05	7.08655e-34	3.35712e-28	1.12526e-30	NA
cg13136655	-0.00140733	0.000112029	7.9734e-34	3.77725e-28	1.25908e-30	ZC3H12D
cg07306253	-0.00117207	9.33134e-05	8.15703e-34	3.86424e-28	1.28101e-30	NA
cg27107685	-0.000964899	7.68809e-05	9.0616e-34	4.29276e-28	1.41529e-30	NA
cg04494800	-0.00153151	0.000122218	1.12912e-33	5.34899e-28	1.75393e-30	ZC3H12D
cg24924577	-0.00180982	0.000144631	1.36266e-33	6.45533e-28	2.10526e-30	SEMA4B
cg00781658	-0.00149818	0.000119728	1.37202e-33	6.49967e-28	2.10832e-30	HNRNPUL1
cg00382138	-0.00193558	0.000154957	1.74051e-33	8.24532e-28	2.66026e-30	CFI
cg16705546	-0.00199673	0.00016003	2.02574e-33	9.59656e-28	3.07975e-30	IRF8
cg25773386	-0.000893174	7.17883e-05	2.98219e-33	1.41276e-27	4.48973e-30	GPR62
cg16437021	-0.00154157	0.000123903	2.98458e-33	1.41389e-27	4.48973e-30	ANKRD11
cg19136673	-0.00145273	0.000116794	3.09388e-33	1.46567e-27	4.62977e-30	NA
cg03048432	-0.00165577	0.000133205	3.38198e-33	1.60215e-27	5.03454e-30	NIN
cg07042014	-0.00112232	9.04395e-05	4.23377e-33	2.00567e-27	6.2699e-30	LTB4R
cg05877497	-0.00107991	8.70253e-05	4.25697e-33	2.01666e-27	6.27175e-30	MEIS1
cg26706803	-0.00160516	0.000129435	4.6587e-33	2.20697e-27	6.82843e-30	NA
cg14434062	-0.00136336	0.000109981	4.89118e-33	2.3171e-27	7.1326e-30	NA
cg05957567	-0.000851204	6.8689e-05	5.12271e-33	2.42679e-27	7.4323e-30	BCL7A
cg15417798	-0.00105089	8.48969e-05	5.94376e-33	2.81575e-27	8.57999e-30	LPHN1
cg15030415	-0.0014836	0.000119926	6.44842e-33	3.05482e-27	9.26169e-30	RAP1GAP2
cg04948284	-0.00115415	9.33123e-05	6.61514e-33	3.1338e-27	9.45365e-30	LTBP3
cg24024661	-0.00190303	0.000153919	6.97177e-33	3.30274e-27	9.91372e-30	HMHA1
cg16949914	-0.00131011	0.000106056	7.98286e-33	3.78173e-27	1.12953e-29	IL2RA
cg17178761	-0.00154906	0.000125837	1.28158e-32	6.07125e-27	1.80443e-29	MSI2
cg25414605	-0.00112563	9.15945e-05	1.56286e-32	7.40373e-27	2.18967e-29	CARNS1
cg05638787	-0.00112271	9.142e-05	1.71382e-32	8.11889e-27	2.38947e-29	NA
cg15908709	0.00144635	0.000118054	2.34917e-32	1.11288e-26	3.2594e-29	NA
cg01143454	-0.00178219	0.000145724	2.96909e-32	1.40655e-26	4.08484e-29	NA
cg04345034	-0.00105952	8.66343e-05	2.97268e-32	1.40825e-26	4.08484e-29	NA
cg15016701	-0.00173612	0.000141999	3.08835e-32	1.46305e-26	4.22348e-29	PPM1H
cg15165154	-0.00180255	0.000147438	3.11707e-32	1.47665e-26	4.24245e-29	CXXC5
cg02979520	-0.00110227	9.02658e-05	3.62618e-32	1.71784e-26	4.91199e-29	PLXNB1
cg04310331	-0.00103894	8.50861e-05	3.66282e-32	1.73519e-26	4.93821e-29	MRPL23-AS1
cg20076442	-0.00232937	0.000190997	4.30198e-32	2.03798e-26	5.7727e-29	NA
cg12342675	-0.00124287	0.000102034	5.02718e-32	2.38153e-26	6.7143e-29	BICC1
cg27648858	-0.000796711	6.5508e-05	6.21256e-32	2.94308e-26	8.2589e-29	PIK3R2
cg23169111	-0.00119542	9.83255e-05	6.44589e-32	3.05362e-26	8.52941e-29	AVP
cg13110239	-0.000964609	7.93154e-05	6.53476e-32	3.09572e-26	8.58286e-29	CSNK1E
cg05820066	-0.00145578	0.000119754	6.54634e-32	3.1012e-26	8.58286e-29	LDHD
cg12970171	-0.00146961	0.000121049	7.75245e-32	3.67257e-26	1.01178e-28	NA
cg11217218	-0.000669831	5.51988e-05	8.24155e-32	3.90428e-26	1.06652e-28	NA
cg00327947	-0.00129877	0.000107028	8.2465e-32	3.90662e-26	1.06652e-28	NA
cg25953130	-0.00250451	0.00020662	9.5296e-32	4.51447e-26	1.22691e-28	ARID5B
cg23739746	-0.00178067	0.000146929	9.78726e-32	4.63653e-26	1.25443e-28	NA
cg24815934	-0.00121715	0.000100458	1.00905e-31	4.78018e-26	1.28752e-28	ITGB2
cg22218709	-0.0008187	6.76366e-05	1.14253e-31	5.41254e-26	1.45137e-28	FOXK1
cg20600850	-0.00121159	0.000100096	1.14915e-31	5.44388e-26	1.45331e-28	CHD4
cg07810039	-0.00207263	0.000171475	1.37538e-31	6.51562e-26	1.73176e-28	TGFB2
cg23889047	-0.00172206	0.000142715	1.71371e-31	8.11839e-26	2.14829e-28	CAMTA1
cg27106909	-0.00124527	0.000103235	1.81852e-31	8.6149e-26	2.26972e-28	YPEL3
cg00541544	-0.00149068	0.000123656	1.95177e-31	9.24613e-26	2.42544e-28	SUN2
cg18681014	-0.0015587	0.000129437	2.22008e-31	1.05172e-25	2.74692e-28	NA
cg23754918	0.00163754	0.000136139	2.5813e-31	1.22284e-25	3.1801e-28	IQCE
cg24045875	-0.00108974	9.06049e-05	2.60807e-31	1.23552e-25	3.19929e-28	NA
cg13443592	-0.00144375	0.000120052	2.63773e-31	1.24958e-25	3.22185e-28	NA
cg19653589	-0.000925004	7.69972e-05	3.0131e-31	1.4274e-25	3.66468e-28	GNG7
cg24420089	-0.00140748	0.000117487	4.30477e-31	2.0393e-25	5.21348e-28	PTDSS2
cg20782117	-0.00173532	0.000144925	4.60582e-31	2.18192e-25	5.55455e-28	SLC25A13
cg14019746	-0.00200113	0.000167135	4.69929e-31	2.2262e-25	5.64347e-28	NA
cg00989249	-0.00135234	0.000113037	5.10845e-31	2.42003e-25	6.10916e-28	N4BP3
cg13149245	-0.00127579	0.000106629	5.15983e-31	2.44437e-25	6.14489e-28	NA
cg03485667	-0.0013411	0.000112216	5.84125e-31	2.76718e-25	6.92753e-28	ZNRF1
cg03663556	-0.00133897	0.000112128	6.51974e-31	3.0886e-25	7.70026e-28	NA
cg26767614	0.00183804	0.000154156	7.84573e-31	3.71677e-25	9.22821e-28	NFIX
cg18520238	-0.002521	0.000211447	8.05292e-31	3.81492e-25	9.43309e-28	PRR5L
cg19233405	-0.00141701	0.000118874	8.12922e-31	3.85106e-25	9.48359e-28	ZBTB7B
cg17796323	-0.00210399	0.000176534	8.26404e-31	3.91493e-25	9.60169e-28	N4BP3
cg07103201	-0.00112434	9.4442e-05	9.53929e-31	4.51906e-25	1.10385e-27	SPECC1
cg17896927	-0.00214386	0.000180192	1.03194e-30	4.88864e-25	1.18931e-27	RGMA
cg04730825	-0.00172565	0.000145103	1.08899e-30	5.15889e-25	1.25002e-27	ABCC1
cg04160501	-0.00105411	8.86477e-05	1.10335e-30	5.22689e-25	1.26143e-27	FOXK1
cg11216632	-0.00132022	0.000111128	1.24177e-30	5.88265e-25	1.41403e-27	ARHGEF2
cg12036735	-0.00200214	0.000168562	1.26847e-30	6.00913e-25	1.4387e-27	NA
cg17898925	-0.00118066	9.96484e-05	1.73799e-30	8.23341e-25	1.96344e-27	NA
cg08894487	-0.00198952	0.000168001	1.85739e-30	8.79905e-25	2.09007e-27	ARID3A
cg06311778	-0.000871185	7.36194e-05	2.01867e-30	9.56305e-25	2.26264e-27	TENC1
cg24149590	-0.00119549	0.000101205	2.52849e-30	1.19782e-24	2.823e-27	NA
cg00739778	-0.00180655	0.000153011	2.69115e-30	1.27488e-24	2.99292e-27	RAP1GAP2
cg04869854	-0.000558004	4.73998e-05	3.85786e-30	1.82759e-24	4.27383e-27	CARNS1
cg13856340	-0.00151395	0.000128727	4.34295e-30	2.05739e-24	4.79265e-27	SCAI
cg08416522	-0.00043179	3.6796e-05	5.69502e-30	2.69791e-24	6.26054e-27	MAP3K7CL
cg27246744	-0.00129068	0.000110114	6.54707e-30	3.10155e-24	7.16963e-27	OSBPL10
cg22531371	-0.000574836	4.90464e-05	6.62477e-30	3.13836e-24	7.22703e-27	MUC1
cg18214661	-0.00175729	0.000150038	7.22615e-30	3.42325e-24	7.8531e-27	PDGFRL
cg02637282	-0.00181111	0.000154721	7.71387e-30	3.6543e-24	8.35139e-27	NA
cg12999267	-0.00124999	0.000106801	7.85488e-30	3.7211e-24	8.47196e-27	NA
cg25197194	-0.00189878	0.000162365	8.66907e-30	4.10681e-24	9.31496e-27	EFCC1
cg21221899	-0.000495201	4.23473e-05	8.72856e-30	4.13499e-24	9.34375e-27	ARHGEF28
cg13519902	-0.0011022	9.43077e-05	9.3445e-30	4.42678e-24	9.96579e-27	NA
cg22603569	-0.00149018	0.000127622	1.04556e-29	4.95316e-24	1.10705e-26	NFIC
cg02835421	-0.000804557	6.89022e-05	1.04578e-29	4.9542e-24	1.10705e-26	IPO13
cg09801824	-0.000615618	5.27746e-05	1.17773e-29	5.57926e-24	1.24213e-26	NA
cg08748913	-0.000608942	5.22654e-05	1.36346e-29	6.45913e-24	1.43273e-26	KLHL3
cg27064708	-0.0012682	0.000108863	1.38366e-29	6.55482e-24	1.44863e-26	RAD51B
cg12424598	-0.00108786	9.35881e-05	1.80585e-29	8.55486e-24	1.88374e-26	RORC
cg14603031	-0.000671954	5.78473e-05	1.95963e-29	9.28338e-24	2.03672e-26	LFNG
cg23663547	-0.0011567	9.98615e-05	2.75767e-29	1.30639e-23	2.85577e-26	CCR7
cg05514299	-0.00177007	0.000153236	3.84418e-29	1.82111e-23	3.96656e-26	MGAT5B
cg24914185	-0.00124671	0.000108066	4.46079e-29	2.11322e-23	4.58624e-26	NA
cg08276042	-0.00102835	8.91811e-05	4.73254e-29	2.24195e-23	4.84819e-26	KCTD5
cg21574271	-0.00158808	0.000137752	4.8592e-29	2.30195e-23	4.96017e-26	BMPR1B
cg10714639	-0.00215509	0.000187067	5.26297e-29	2.49323e-23	5.35322e-26	HMHA1
cg03699843	-0.001199	0.000104162	5.80706e-29	2.75099e-23	5.88569e-26	SNX20
cg09476997	0.00223026	0.000193886	6.30524e-29	2.98699e-23	6.36803e-26	SLC9A3R2
cg03720100	-0.00114327	9.94214e-05	6.5683e-29	3.11161e-23	6.61036e-26	NA
cg16536330	-0.000760598	6.61787e-05	6.97593e-29	3.30471e-23	6.99596e-26	LEPROTL1
cg00299736	-0.00100406	8.73772e-05	7.12358e-29	3.37466e-23	7.11905e-26	CD5
cg07483304	-0.00105544	9.19342e-05	7.94905e-29	3.76571e-23	7.91632e-26	HOXA10
cg13487983	-0.000792395	6.90241e-05	8.00933e-29	3.79427e-23	7.94866e-26	RXRA
cg05059607	-0.00186147	0.000162395	9.53944e-29	4.51913e-23	9.43442e-26	PITPNC1
cg26537478	-0.0010616	9.2691e-05	1.05215e-28	4.98437e-23	1.03698e-25	MEIS1
cg06320380	-0.000427803	3.73727e-05	1.12074e-28	5.30927e-23	1.10078e-25	TNS1
cg10020892	-0.0018358	0.000160441	1.1762e-28	5.57201e-23	1.1513e-25	BCL9
cg10493186	-0.0014937	0.00013064	1.28318e-28	6.07882e-23	1.25173e-25	PRDM16
cg24387542	-0.000844416	7.38743e-05	1.33131e-28	6.30683e-23	1.29426e-25	LGALS9B
cg08745334	-0.00107594	9.418e-05	1.4177e-28	6.71608e-23	1.37357e-25	NA
cg00889363	0.00136344	0.000119379	1.45988e-28	6.91589e-23	1.40557e-25	PARD3B
cg24247537	-0.00201732	0.000176632	1.46056e-28	6.91911e-23	1.40557e-25	PTDSS2
cg15690760	-0.00200764	0.00017579	1.47695e-28	6.99676e-23	1.41657e-25	PAPD7
cg24401487	-0.00165482	0.000144925	1.50003e-28	7.10611e-23	1.4339e-25	GALNT2
cg26983198	-0.00150138	0.000131669	1.76289e-28	8.35137e-23	1.67956e-25	TNNT3
cg08250081	-0.00153984	0.000135151	1.93795e-28	9.18069e-23	1.84021e-25	NA
cg19868593	-0.000793134	6.96404e-05	2.02775e-28	9.60609e-23	1.9191e-25	VWA7
cg07450210	-0.000946728	8.31436e-05	2.07659e-28	9.83747e-23	1.95884e-25	UBAC2
cg09678939	-0.00200515	0.000176087	2.08404e-28	9.87277e-23	1.9594e-25	ZC3H12D
cg03390636	-0.00181946	0.000159828	2.13683e-28	1.01228e-22	2.00244e-25	ARNT2
cg07031797	-0.00280754	0.000246895	2.42683e-28	1.14966e-22	2.26677e-25	TTLL8
cg24674703	-0.00133881	0.00011793	2.94942e-28	1.39723e-22	2.74592e-25	CD5
cg27652459	-0.00117304	0.000103454	3.38406e-28	1.60314e-22	3.14035e-25	ARHGAP1
cg08323969	-0.00120021	0.000105982	3.904e-28	1.84944e-22	3.61111e-25	NA
cg09479286	-0.00177232	0.000156675	4.4418e-28	2.10422e-22	4.09532e-25	NOSTRIN
cg05208178	-0.000808755	7.15623e-05	4.94846e-28	2.34424e-22	4.54779e-25	INPP5D
cg22964469	-0.000928093	8.21284e-05	4.99311e-28	2.36539e-22	4.57411e-25	SORL1
cg13733403	0.000825445	7.30723e-05	5.21268e-28	2.46941e-22	4.76e-25	NA
cg02571874	-0.00156048	0.000138275	5.82907e-28	2.76141e-22	5.30591e-25	TMEM40
cg21205139	-0.00157218	0.000139375	6.15541e-28	2.91601e-22	5.58517e-25	GUCY1B3
cg02879960	-0.00179367	0.000159164	6.85417e-28	3.24703e-22	6.19952e-25	TTLL8
cg12073319	-0.00113334	0.000100691	7.8772e-28	3.73167e-22	7.10236e-25	FGFBP2
cg17936572	-0.00162708	0.000144665	8.56894e-28	4.05937e-22	7.70176e-25	ARPP21
cg26280911	-0.000808176	7.18592e-05	8.61979e-28	4.08346e-22	7.72318e-25	PHF15
cg10505630	-0.000883734	7.86193e-05	9.18624e-28	4.35181e-22	8.20499e-25	SPARC
cg16545105	-0.00151329	0.000134645	9.33024e-28	4.42002e-22	8.30764e-25	CRHBP
cg10723746	-0.00158491	0.000141144	1.04019e-27	4.9277e-22	9.23309e-25	SPPL2B
cg08620426	-0.00215414	0.000192137	1.22956e-27	5.82479e-22	1.08802e-24	NA
cg00694258	-0.00195131	0.000174088	1.26415e-27	5.98868e-22	1.11518e-24	NA
cg01373189	-0.00134482	0.000120057	1.3601e-27	6.4432e-22	1.19612e-24	N4BP2L1
cg07770777	-0.00220076	0.000196623	1.4851e-27	7.03539e-22	1.30205e-24	ATP11A
cg13335054	-0.00116847	0.000104401	1.49484e-27	7.08152e-22	1.30658e-24	LINC00887
cg13924996	-0.00157395	0.000140729	1.623e-27	7.68867e-22	1.41428e-24	ADRBK1
cg07120889	-0.00099927	8.94247e-05	1.78672e-27	8.46426e-22	1.55221e-24	NA
cg22284398	-0.000787141	7.0493e-05	1.94042e-27	9.19238e-22	1.68063e-24	PRKCE
cg04549583	-0.000499644	4.47581e-05	2.00058e-27	9.47738e-22	1.7275e-24	NA
cg01894038	-0.00129479	0.000116214	2.49203e-27	1.18055e-21	2.14538e-24	NA
cg19103429	-0.00168992	0.000151792	2.70561e-27	1.28173e-21	2.32226e-24	CDK6
cg07069759	0.00144568	0.000129954	2.95004e-27	1.39753e-21	2.52448e-24	HNRNPA1P33
cg02306995	-0.000585423	5.26779e-05	3.3031e-27	1.56478e-21	2.81817e-24	SEMA5B
cg13932501	-0.0013625	0.000122628	3.38666e-27	1.60436e-21	2.88086e-24	AUH
cg27485596	-0.00233135	0.000209898	3.55761e-27	1.68535e-21	3.0173e-24	ARHGEF7
cg14214856	-0.00154383	0.000139018	3.57791e-27	1.69497e-21	3.02554e-24	NA
cg13597417	-0.000850568	7.66075e-05	3.70782e-27	1.75651e-21	3.12615e-24	LGALS9C
cg09866743	-0.0012328	0.000111203	4.33485e-27	2.05355e-21	3.64406e-24	ARPP21
cg15659420	-0.00174125	0.000157526	5.99015e-27	2.83772e-21	5.02081e-24	NAV2
cg12635790	-0.00162609	0.000147147	6.18717e-27	2.93105e-21	5.17078e-24	NA
cg21710324	-0.000675891	6.12247e-05	6.9254e-27	3.28078e-21	5.77087e-24	TMEM63A
cg11783834	-0.00100614	9.11533e-05	7.01812e-27	3.3247e-21	5.83113e-24	CLU
cg06008435	-0.00134797	0.000122222	7.67788e-27	3.63725e-21	6.36081e-24	NA
cg07816074	-0.00133138	0.000120813	8.37266e-27	3.96639e-21	6.91636e-24	SH3TC1
cg10250177	-0.0014919	0.00013539	8.44823e-27	4.00219e-21	6.95867e-24	LCK
cg22854223	-0.000790677	7.17753e-05	8.72861e-27	4.13502e-21	7.16896e-24	CD82
cg11093760	-0.000928961	8.43479e-05	8.95414e-27	4.24185e-21	7.33312e-24	CILP
cg08326019	0.00246808	0.000224571	1.12837e-26	5.34542e-21	9.21451e-24	LPPR2
cg15451250	-0.00131093	0.000119338	1.18833e-26	5.62949e-21	9.67655e-24	TBC1D14
cg07352544	-0.000916578	8.34421e-05	1.19287e-26	5.65101e-21	9.68594e-24	SEPN1
cg21691065	-0.00158417	0.000144285	1.25553e-26	5.94783e-21	1.01658e-23	NA
cg01133215	-0.00125121	0.000113966	1.26363e-26	5.98621e-21	1.02025e-23	RUNX2
cg03005293	-0.00110897	0.000101019	1.28294e-26	6.0777e-21	1.03293e-23	RORC
cg18951352	-0.00175263	0.000159667	1.28917e-26	6.10718e-21	1.03502e-23	ZC3H12D
cg24295985	-0.000737016	6.71535e-05	1.31092e-26	6.21022e-21	1.04954e-23	PLCH2
cg16600996	-0.000932016	8.4962e-05	1.38571e-26	6.56452e-21	1.10631e-23	NA
cg20717932	-0.00135426	0.000123521	1.46656e-26	6.94756e-21	1.1676e-23	THRA
cg16834726	-0.00129849	0.000118477	1.53023e-26	7.2492e-21	1.21491e-23	DCTN2
cg08610901	-0.0016573	0.000151262	1.58571e-26	7.512e-21	1.25547e-23	NA
cg16399664	-0.00159405	0.000145601	1.71377e-26	8.11866e-21	1.35311e-23	OAS2
cg13008538	-0.000959658	8.77666e-05	1.97171e-26	9.34061e-21	1.55248e-23	CARD11
cg09982224	-0.0012822	0.000117309	2.04686e-26	9.69659e-21	1.60722e-23	ALDH3B1
cg10317026	-0.000511606	4.68931e-05	2.49681e-26	1.18281e-20	1.95516e-23	EFNA3
cg10819708	-0.00112991	0.000103586	2.54824e-26	1.20718e-20	1.98998e-23	SEMA4B
cg20716774	-0.000843762	7.73877e-05	2.6753e-26	1.26737e-20	2.08351e-23	ANKRD33B
cg09888330	0.00089107	8.17462e-05	2.75291e-26	1.30414e-20	2.13813e-23	NA
cg24159436	-0.00152226	0.000139716	2.88579e-26	1.36709e-20	2.23526e-23	PLCL2
cg00153101	-0.00121091	0.000111176	2.99796e-26	1.42023e-20	2.31587e-23	PLCH2
cg20692268	-0.00145153	0.00013331	3.1113e-26	1.47392e-20	2.39694e-23	NA
cg11765288	-0.000837978	7.70017e-05	3.27412e-26	1.55105e-20	2.5156e-23	HDAC9
cg00066663	-0.00071555	6.57538e-05	3.28498e-26	1.5562e-20	2.51718e-23	CHD3
cg08645860	-0.00119572	0.000109873	3.30745e-26	1.56684e-20	2.52762e-23	NA
cg02571436	-0.0011366	0.000104531	3.59021e-26	1.70079e-20	2.73639e-23	NA
cg23473081	-0.000502623	4.62306e-05	3.63157e-26	1.72039e-20	2.76055e-23	EMP1
cg04185041	-0.000780154	7.17609e-05	3.64964e-26	1.72895e-20	2.76694e-23	FAM65A
cg06245338	-0.00138222	0.000127157	3.70025e-26	1.75292e-20	2.79788e-23	UBE2O
cg09718582	0.00181266	0.000166799	3.80489e-26	1.80249e-20	2.86941e-23	NA
cg20820107	-0.000892107	8.21908e-05	4.33524e-26	2.05374e-20	3.26077e-23	TNFRSF8
cg03345925	-0.00124544	0.000114783	4.49858e-26	2.13112e-20	3.37474e-23	ZC3H3
cg13641317	-0.00120654	0.000111277	4.86449e-26	2.30446e-20	3.63969e-23	NA
cg21081878	-0.00206557	0.000190718	5.46744e-26	2.5901e-20	4.08014e-23	HLCS
cg14999189	-0.00102716	9.48649e-05	5.66982e-26	2.68597e-20	4.22015e-23	RAP1GAP2
cg02921623	-0.00123719	0.000114417	6.49244e-26	3.07567e-20	4.81989e-23	NA
cg13784312	-0.00141162	0.000130788	7.88471e-26	3.73523e-20	5.83833e-23	RAPGEF1
cg10706013	-0.000787891	7.3074e-05	8.78981e-26	4.16401e-20	6.47919e-23	PDE9A
cg27281690	-0.00118597	0.000109995	8.79554e-26	4.16672e-20	6.47919e-23	RNF144A
cg26690511	-0.00196937	0.000182726	9.17083e-26	4.3445e-20	6.73828e-23	PLCH1
cg22500132	-0.000691377	6.41496e-05	9.23666e-26	4.37569e-20	6.76925e-23	MUC1
cg07408552	-0.0010974	0.000101939	1.03626e-25	4.9091e-20	7.57501e-23	ATP6V0A1
cg01091117	-0.000634679	5.89861e-05	1.09621e-25	5.19311e-20	7.99281e-23	PTGER4
cg17339794	-0.000786993	7.31716e-05	1.14081e-25	5.40437e-20	8.2923e-23	KDM4B
cg00102731	0.00127149	0.000118218	1.14309e-25	5.41518e-20	8.2923e-23	EBF4
cg14687145	-0.00116017	0.000107876	1.14895e-25	5.44295e-20	8.31373e-23	FAM179A
cg05294455	0.00148902	0.00013852	1.21822e-25	5.77109e-20	8.79268e-23	MYL4
cg07324381	-0.00106279	9.89522e-05	1.32503e-25	6.27707e-20	9.53949e-23	NA
cg03450829	-0.000866738	8.07779e-05	1.46787e-25	6.95374e-20	1.05413e-22	MOB2
cg01723892	-0.00133095	0.000124141	1.59614e-25	7.56141e-20	1.14337e-22	NA
cg10843276	-0.0011381	0.000106161	1.60467e-25	7.60182e-20	1.14661e-22	PCGF3
cg08813888	-0.00118149	0.000110268	1.6974e-25	8.04111e-20	1.20985e-22	NA
cg01798157	-0.0013219	0.000123583	2.02799e-25	9.60722e-20	1.44188e-22	BTG2
cg15954235	-0.00117398	0.000109757	2.03876e-25	9.65823e-20	1.44594e-22	SPDEF
cg08305575	-0.00151742	0.000141911	2.10265e-25	9.96091e-20	1.48757e-22	NA
cg05217983	-0.00138829	0.000129924	2.25748e-25	1.06944e-19	1.59316e-22	RUNX2
cg07719604	-0.00113038	0.000105957	2.66813e-25	1.26397e-19	1.87832e-22	NA
cg08534147	-0.000971396	9.10574e-05	2.68893e-25	1.27383e-19	1.88832e-22	PLXNB1
cg19843457	-0.00151165	0.000141727	2.7278e-25	1.29225e-19	1.91092e-22	NA
cg01921773	-0.0018282	0.000171625	3.11531e-25	1.47582e-19	2.17705e-22	KARS
cg00866476	-0.00112025	0.000105238	3.34478e-25	1.58453e-19	2.33171e-22	NA
cg09238801	-0.00120998	0.00011374	3.58368e-25	1.6977e-19	2.49217e-22	PNMA1
cg05828925	-0.00124263	0.000116842	3.677e-25	1.74191e-19	2.55086e-22	NA
cg13607248	-0.00185329	0.000174251	3.70348e-25	1.75445e-19	2.56301e-22	DVL3
cg19619003	-0.00116124	0.000109414	4.55487e-25	2.15778e-19	3.1446e-22	NA
cg16776035	-0.00089535	8.43928e-05	4.73332e-25	2.24232e-19	3.25993e-22	NA
cg03875330	-0.00104333	9.83686e-05	4.87308e-25	2.30853e-19	3.34811e-22	NA
cg07419740	-0.000402086	3.79317e-05	5.17869e-25	2.45331e-19	3.54956e-22	ATP6V0E1
cg07110659	-0.00155386	0.000146608	5.22915e-25	2.47721e-19	3.57557e-22	LPAR3
cg09229492	-0.00113032	0.000106697	5.48801e-25	2.59984e-19	3.74361e-22	NKD1
cg01149053	0.00099665	9.41686e-05	6.06344e-25	2.87244e-19	4.12629e-22	ANKRD11
cg19595760	-0.00111726	0.000105603	6.28238e-25	2.97616e-19	4.26513e-22	MAN1C1
cg19856897	-0.000931345	8.80661e-05	6.54244e-25	3.09936e-19	4.42434e-22	NA
cg04384810	-0.00129321	0.000122282	6.54785e-25	3.10192e-19	4.42434e-22	C14orf159
cg13423759	-0.00139861	0.000132282	6.74102e-25	3.19343e-19	4.54412e-22	NA
cg00232092	-0.00111016	0.000105034	6.93078e-25	3.28332e-19	4.66104e-22	FBXL18
cg13036381	0.00286798	0.000271495	7.33486e-25	3.47475e-19	4.92122e-22	C3orf80
cg08783253	-0.00119136	0.000112784	7.36617e-25	3.48958e-19	4.93065e-22	AOC2
cg00086710	-0.0014976	0.000141848	7.76312e-25	3.67763e-19	5.18421e-22	PPM1K
cg01143068	-0.00123461	0.000116953	7.87939e-25	3.73271e-19	5.24959e-22	STARD9
cg10623219	0.00112234	0.000106357	8.16656e-25	3.86875e-19	5.42826e-22	NA
cg25630910	-0.000637031	6.04227e-05	8.95673e-25	4.24308e-19	5.93967e-22	CDK2AP1
cg17633234	-0.00150629	0.000142973	9.62464e-25	4.55949e-19	6.36782e-22	RGMA
cg13672800	-0.00122548	0.000116331	9.71643e-25	4.60298e-19	6.41371e-22	C20orf141
cg12054453	-0.00186741	0.000177357	1.02283e-24	4.84546e-19	6.73603e-22	VMP1
cg07969918	-0.00103638	9.84459e-05	1.03951e-24	4.92446e-19	6.83011e-22	PIK3IP1
cg03295554	-0.00183869	0.000174699	1.07571e-24	5.09596e-19	7.05177e-22	ETS1
cg24873093	-0.00107956	0.000102598	1.09278e-24	5.17685e-19	7.14731e-22	NA
cg07813031	-0.00222911	0.000211885	1.11203e-24	5.26801e-19	7.25656e-22	NA
cg26682407	-0.000829121	7.88905e-05	1.24082e-24	5.87814e-19	8.07856e-22	MCF2L
cg02743878	-0.00110968	0.00010569	1.36037e-24	6.44449e-19	8.83679e-22	DHRS9
cg13167816	-0.00101328	9.65415e-05	1.40773e-24	6.66887e-19	9.12372e-22	FITM1
cg16107105	0.0010065	9.59103e-05	1.43073e-24	6.77782e-19	9.2518e-22	KCNH2
cg04952324	-0.00148313	0.000141612	1.7574e-24	8.32533e-19	1.13385e-21	CLIP2
cg01013171	-0.000719674	6.87329e-05	1.7924e-24	8.49113e-19	1.15383e-21	NA
cg12081645	-0.00143461	0.000137014	1.80198e-24	8.53654e-19	1.15739e-21	NA
cg17680767	-0.00144078	0.000137634	1.8387e-24	8.71051e-19	1.17833e-21	NA
cg20301308	-0.000814733	7.78739e-05	1.94678e-24	9.22251e-19	1.2448e-21	NA
cg17593625	-0.00132592	0.000126862	2.14938e-24	1.01823e-18	1.37128e-21	PRKAR1B
cg14830371	-0.00145535	0.000139251	2.15622e-24	1.02147e-18	1.37258e-21	NA
cg19863740	-0.00101035	9.67176e-05	2.27101e-24	1.07585e-18	1.44244e-21	PARVG
cg26604214	-0.000728948	6.9795e-05	2.31387e-24	1.09615e-18	1.4664e-21	RAP1GAP2
cg10357314	-0.00233897	0.00022426	2.6489e-24	1.25486e-18	1.67501e-21	NA
cg11254532	0.000982651	9.42677e-05	2.81628e-24	1.33416e-18	1.77692e-21	NA
cg21842274	-0.00167775	0.00016101	2.90103e-24	1.37431e-18	1.82636e-21	CRHBP
cg14864103	-0.00135417	0.000129959	2.90799e-24	1.3776e-18	1.82672e-21	MCF2L
cg00255726	-0.00101147	9.70957e-05	2.98421e-24	1.41371e-18	1.87049e-21	DOK2
cg02228160	-0.00116526	0.00011191	3.20419e-24	1.51792e-18	2.00397e-21	HMHB1
cg21865657	-0.000923483	8.87693e-05	3.41094e-24	1.61587e-18	2.12683e-21	PIP5K1C
cg09934892	-0.000974176	9.36389e-05	3.41551e-24	1.61803e-18	2.12683e-21	CLUAP1
cg02493846	-0.00126973	0.000122066	3.44954e-24	1.63415e-18	2.14335e-21	LOC100132111
cg19355069	-0.000760982	7.32425e-05	3.87022e-24	1.83344e-18	2.39952e-21	NA
cg17330097	0.000918532	8.854e-05	4.49255e-24	2.12826e-18	2.77934e-21	CTSE
cg15085899	-0.00233256	0.000224874	4.5553e-24	2.15799e-18	2.81207e-21	NCOR2
cg23674602	-0.000863742	8.32989e-05	4.73391e-24	2.2426e-18	2.91603e-21	NA
cg06472341	-0.00101366	9.78028e-05	4.93507e-24	2.3379e-18	3.03341e-21	MUC2
cg24279744	0.00106719	0.000102969	4.95395e-24	2.34684e-18	3.03848e-21	ATP2B2
cg20924136	-0.00117866	0.000113796	5.26515e-24	2.49427e-18	3.22244e-21	FBXO36
cg23588384	-0.000433971	4.18959e-05	5.28439e-24	2.50338e-18	3.22624e-21	NA
cg08654091	0.00154633	0.000149304	5.29394e-24	2.5079e-18	3.22624e-21	NA
cg09148649	-0.000819713	7.91899e-05	5.60027e-24	2.65302e-18	3.40566e-21	MRGPRE
cg15462501	-0.00193621	0.000187128	5.81625e-24	2.75534e-18	3.5295e-21	NA
cg05267204	-0.000541393	5.23313e-05	5.89947e-24	2.79476e-18	3.57241e-21	NA
cg23541926	-0.00189086	0.000182855	6.17021e-24	2.92302e-18	3.72845e-21	PLCH1
cg15948030	-0.000878818	8.50203e-05	6.464e-24	3.0622e-18	3.89774e-21	VARS
cg18217136	0.000854273	8.26718e-05	6.62094e-24	3.13654e-18	3.98397e-21	BLCAP
cg06753281	-0.000786987	7.61857e-05	6.84097e-24	3.24078e-18	4.10772e-21	KCNAB2
cg09012001	-0.000801473	7.76768e-05	7.66691e-24	3.63205e-18	4.59401e-21	IFFO2
cg08899895	-0.00141541	0.000137202	7.78175e-24	3.68646e-18	4.65307e-21	GSE1
cg07932300	-0.000952946	9.2394e-05	7.95276e-24	3.76747e-18	4.74489e-21	HECA
cg02466798	-0.000993279	9.63042e-05	7.96852e-24	3.77494e-18	4.74489e-21	ARID3A
cg04422625	-0.000789767	7.65756e-05	7.99976e-24	3.78974e-18	4.7536e-21	FER1L6
cg27585939	-0.00196981	0.000191232	9.01811e-24	4.27216e-18	5.3476e-21	NA
cg13622265	0.00176272	0.000171253	9.79658e-24	4.64094e-18	5.79719e-21	TTLL11
cg02894944	-0.000799294	7.76835e-05	1.00769e-23	4.77374e-18	5.95075e-21	MALL
cg00587472	-0.00142321	0.000138339	1.01756e-23	4.82049e-18	5.99664e-21	NA
cg03046812	-0.000648531	6.31223e-05	1.16234e-23	5.50635e-18	6.83575e-21	SLC41A1
cg07372034	-0.00166636	0.000162256	1.20732e-23	5.71944e-18	7.08571e-21	NA
cg02137956	-0.0012535	0.000122076	1.23017e-23	5.82771e-18	7.20503e-21	NA
cg25213452	-0.00117901	0.000115007	1.43168e-23	6.78229e-18	8.36808e-21	SRGAP2
cg19576697	-0.00103795	0.000101464	1.75836e-23	8.32989e-18	1.02566e-20	F12
cg20239639	-0.0011105	0.000108716	2.02521e-23	9.59407e-18	1.17891e-20	LCK
cg26110991	-0.000952342	9.32919e-05	2.15189e-23	1.01942e-17	1.2501e-20	NA
cg14415629	-0.000991009	9.72294e-05	2.49335e-23	1.18118e-17	1.44553e-20	NA
cg04999352	-0.00127556	0.000125195	2.58543e-23	1.2248e-17	1.49588e-20	RARRES3
cg05649922	-0.000942621	9.25403e-05	2.65348e-23	1.25704e-17	1.53215e-20	ARID1A
cg09143713	-0.00139485	0.00013704	2.8622e-23	1.35591e-17	1.64933e-20	PLCB4
cg25583651	-0.00150922	0.000148308	2.90822e-23	1.37771e-17	1.67248e-20	GABBR1
cg23291039	0.000890823	8.75649e-05	2.98382e-23	1.41353e-17	1.71251e-20	SEL1L3
cg16639691	0.00111531	0.000109674	3.10415e-23	1.47053e-17	1.778e-20	FLT3
cg14499577	-0.00131132	0.000129037	3.30456e-23	1.56547e-17	1.88901e-20	NA
cg17571207	0.00127657	0.000125632	3.34098e-23	1.58272e-17	1.90601e-20	NA
cg04638655	-0.00149185	0.000146886	3.48828e-23	1.65251e-17	1.98609e-20	MIR541
cg07796002	-0.000652848	6.42897e-05	3.55473e-23	1.68398e-17	2.01989e-20	ARHGEF1
cg02871985	-0.000998651	9.8364e-05	3.61969e-23	1.71476e-17	2.05273e-20	NA
cg04811945	-0.000851719	8.38975e-05	3.64366e-23	1.72611e-17	2.06223e-20	CD38
cg12723011	-0.000562243	5.53891e-05	3.68228e-23	1.74441e-17	2.07997e-20	FGFBP2
cg04384031	-0.000957445	9.43318e-05	3.74986e-23	1.77642e-17	2.11396e-20	NA
cg03848483	-0.000555632	5.47574e-05	3.80819e-23	1.80406e-17	2.14262e-20	NA
cg27210390	0.00135335	0.000133393	3.86706e-23	1.83195e-17	2.17147e-20	TOM1L1
cg25432518	-0.00129447	0.000127629	3.98996e-23	1.89017e-17	2.23609e-20	MAD1L1
cg12325286	-0.00107943	0.000106476	4.15792e-23	1.96974e-17	2.32566e-20	MSI2
cg11579421	-0.00105663	0.000104232	4.17413e-23	1.97741e-17	2.33016e-20	PWWP2B
cg10239319	-0.00168694	0.000166415	4.18841e-23	1.98418e-17	2.33358e-20	JAKMIP1
cg08537367	-0.000939889	9.27467e-05	4.30882e-23	2.04122e-17	2.39599e-20	ZCCHC14
cg19169154	-0.000892394	8.80826e-05	4.42395e-23	2.09576e-17	2.45523e-20	MFAP4
cg02597894	-0.000927101	9.15543e-05	4.63874e-23	2.19751e-17	2.56945e-20	VARS
cg04772575	-0.000738851	7.29966e-05	4.83828e-23	2.29204e-17	2.6748e-20	ABCB9
cg07488576	-0.000514138	5.08042e-05	4.90568e-23	2.32397e-17	2.70682e-20	SDPR
cg06417460	-0.000683905	6.76296e-05	5.26023e-23	2.49194e-17	2.89686e-20	CD5
cg06687489	-0.00157323	0.000155625	5.4303e-23	2.5725e-17	2.98477e-20	MYO5C
cg27165456	-0.000991338	9.80724e-05	5.47362e-23	2.59303e-17	3.00281e-20	ELFN1
cg01824466	-0.00159243	0.000157617	5.73505e-23	2.71687e-17	3.14019e-20	TP53INP1
cg21837069	-0.000907431	8.98218e-05	5.79418e-23	2.74488e-17	3.1665e-20	VWA1
cg25124943	-0.00127008	0.000125737	5.84865e-23	2.77069e-17	3.19017e-20	NA
cg21786227	-0.000656521	6.5009e-05	5.96788e-23	2.82717e-17	3.24901e-20	CKS1B
cg18445438	-0.00123036	0.000121934	6.47334e-23	3.06662e-17	3.51749e-20	NA
cg27320518	-0.00121522	0.000120458	6.58222e-23	3.1182e-17	3.56986e-20	MBL1P
cg13587908	-0.000788367	7.81522e-05	6.63132e-23	3.14146e-17	3.58968e-20	FAM69B
cg09607043	-0.00137209	0.000136197	7.49946e-23	3.55273e-17	4.05196e-20	NA
cg01130991	0.00127452	0.000126519	7.53699e-23	3.57051e-17	4.06455e-20	NA
cg10501360	-0.000931192	9.25031e-05	8.05612e-23	3.81643e-17	4.33632e-20	ARHGAP22
cg24776736	-0.00126791	0.000126075	8.86321e-23	4.19878e-17	4.76178e-20	HMGA2
cg03746015	-0.0016451	0.000163763	9.80573e-23	4.64528e-17	5.25827e-20	CLEC16A
cg01739167	-0.000992239	9.88649e-05	1.06658e-22	5.05272e-17	5.70877e-20	CHRNE
cg18778196	-0.0013093	0.000130684	1.26167e-22	5.97691e-17	6.74033e-20	SMAD6
cg01309328	-0.00118367	0.000118158	1.27428e-22	6.03666e-17	6.79501e-20	PSMB8
cg13770461	-0.00139454	0.000139308	1.35646e-22	6.42596e-17	7.21975e-20	PHF21A
cg01621943	0.00104896	0.000104853	1.43574e-22	6.80154e-17	7.62752e-20	NA
cg23304605	-0.00103076	0.000103118	1.55463e-22	7.36478e-17	8.24384e-20	CCDC88C
cg05336611	-0.000955189	9.55802e-05	1.58551e-22	7.51107e-17	8.39201e-20	LSP1
cg26926221	-0.00157221	0.000157344	1.6033e-22	7.59534e-17	8.47049e-20	UTRN
cg14844236	-0.000995528	9.96376e-05	1.6131e-22	7.64174e-17	8.50651e-20	CDK2AP1
cg19851816	-0.0019062	0.000190814	1.63832e-22	7.76122e-17	8.6236e-20	TUBGCP6
cg01538731	-0.00214862	0.000215176	1.70594e-22	8.08154e-17	8.96301e-20	KLHDC4
cg09723161	-0.000853617	8.55236e-05	1.77548e-22	8.41098e-17	9.31126e-20	LFNG
cg02589672	-0.000415044	4.16092e-05	1.88104e-22	8.91108e-17	9.84683e-20	TEF
cg18954401	-0.000679434	6.81521e-05	1.98131e-22	9.38608e-17	1.03527e-19	PRDM8
cg23580000	-0.00100182	0.00010053	2.05058e-22	9.71424e-17	1.06951e-19	ADCY7
cg18513344	-0.00153646	0.0001542	2.08084e-22	9.8576e-17	1.08332e-19	MUC4
cg02992639	0.00121703	0.000122215	2.19693e-22	1.04075e-16	1.14168e-19	NA
cg10575219	-0.00136474	0.000137172	2.39672e-22	1.1354e-16	1.24324e-19	ATXN7L1
cg03602233	-0.000918692	9.24788e-05	2.73447e-22	1.2954e-16	1.41587e-19	ZNRF1
cg05437446	-0.00121873	0.00012281	3.00698e-22	1.4245e-16	1.55416e-19	MCF2L
cg01285501	-0.000654953	6.60092e-05	3.05069e-22	1.44521e-16	1.5739e-19	HOXA9
cg04213841	0.00199439	0.000201054	3.12728e-22	1.48149e-16	1.61051e-19	NA
cg03074244	0.00112483	0.000113469	3.31469e-22	1.57027e-16	1.70395e-19	CD3D
cg21542842	-0.000830936	8.38236e-05	3.32639e-22	1.57582e-16	1.7069e-19	2011-09-01
cg04451175	0.00135051	0.000136262	3.37323e-22	1.59801e-16	1.72784e-19	FGF20
cg20303561	-0.000789996	7.97162e-05	3.40658e-22	1.6138e-16	1.74179e-19	CCDC88C
cg10495270	-0.000370665	3.74086e-05	3.4549e-22	1.63669e-16	1.76334e-19	BATF
cg06051311	-0.00142835	0.000144204	3.57424e-22	1.69323e-16	1.82101e-19	TRIM15
cg07027457	-0.000603018	6.09207e-05	3.806e-22	1.80302e-16	1.93563e-19	CBFA2T3
cg16824126	-0.0010991	0.000111061	3.86475e-22	1.83085e-16	1.96202e-19	NA
cg06804344	0.00110621	0.000111854	4.10178e-22	1.94314e-16	2.07866e-19	GP9
cg04797957	-0.000935829	9.46893e-05	4.36716e-22	2.06886e-16	2.20923e-19	NA
cg26532627	-0.000435842	4.41032e-05	4.40021e-22	2.08452e-16	2.22202e-19	NA
cg03566174	-0.00118225	0.000119642	4.42341e-22	2.0955e-16	2.22979e-19	MAL
cg09704116	-0.000910711	9.22391e-05	4.77479e-22	2.26197e-16	2.40268e-19	HOXB-AS3
cg14107488	-0.00146596	0.000148523	4.90331e-22	2.32285e-16	2.46302e-19	TBC1D14
cg14519350	-0.000950175	9.63196e-05	5.16265e-22	2.44571e-16	2.58874e-19	OSM
cg07624815	-0.000584353	5.92449e-05	5.23208e-22	2.4786e-16	2.61896e-19	FGD5
cg08331345	-0.000494372	5.0135e-05	5.3437e-22	2.53148e-16	2.67015e-19	LAT
cg24736933	-0.00138371	0.000140368	5.49605e-22	2.60365e-16	2.74149e-19	C15orf52
cg00501876	-0.000837545	8.50012e-05	5.72161e-22	2.71051e-16	2.84538e-19	CSRNP1
cg08594681	-0.00143314	0.000145442	5.72425e-22	2.71175e-16	2.84538e-19	CLU
cg18028767	-0.000963683	9.78095e-05	5.75681e-22	2.72718e-16	2.8566e-19	TSPAN4
cg10179949	-0.000537944	5.46163e-05	5.92419e-22	2.80647e-16	2.93456e-19	SLAMF8
cg09535924	-0.00121211	0.000123072	5.9728e-22	2.8295e-16	2.95352e-19	MEIS1
cg11623339	-0.000819689	8.32734e-05	6.26616e-22	2.96847e-16	3.09324e-19	MZB1
cg21223094	-0.00121962	0.000123948	6.48515e-22	3.07222e-16	3.19582e-19	ETV6
cg19483007	0.00127662	0.000129762	6.5707e-22	3.11275e-16	3.23241e-19	WWTR1
cg15078061	0.000956211	9.72621e-05	6.99323e-22	3.31291e-16	3.43435e-19	PRRT1
cg07562120	0.000554926	5.64783e-05	7.37252e-22	3.49259e-16	3.61441e-19	TCF3
cg14377059	-0.0012145	0.000123784	8.37535e-22	3.96766e-16	4.09902e-19	NA
cg04813911	-0.00107248	0.000109339	8.58135e-22	4.06525e-16	4.19266e-19	CILP
cg05660874	-0.00137145	0.000139987	9.54894e-22	4.52363e-16	4.65744e-19	SPPL2B
cg17477052	-0.00212733	0.000217153	9.61357e-22	4.55425e-16	4.68098e-19	COL13A1
cg12587615	0.00196036	0.000200262	1.02702e-21	4.86533e-16	4.99221e-19	LPPR2
cg21124375	0.000813101	8.30707e-05	1.03535e-21	4.90476e-16	5.02412e-19	NA
cg07298299	0.00139697	0.000142728	1.03968e-21	4.92529e-16	5.03661e-19	GYLTL1B
cg09152259	-0.0013841	0.00014144	1.05727e-21	5.00863e-16	5.11316e-19	NA
cg23050300	-0.000581884	5.94852e-05	1.0938e-21	5.18165e-16	5.28086e-19	PRDM16
cg10943263	-0.00158182	0.000161961	1.25648e-21	5.95236e-16	6.0561e-19	NA
cg25174412	-0.000920839	9.42941e-05	1.26878e-21	6.01061e-16	6.10507e-19	NA
cg02699834	-0.000896285	9.17886e-05	1.27961e-21	6.06191e-16	6.14682e-19	KRT2
cg18503793	-0.000296088	3.03809e-05	1.51672e-21	7.18519e-16	7.27362e-19	TEF
cg24002003	-0.000924615	9.48785e-05	1.52778e-21	7.23759e-16	7.31439e-19	NA
cg13992911	-0.00132113	0.000135641	1.60083e-21	7.58365e-16	7.6513e-19	NA
cg03676485	-0.000967779	9.9406e-05	1.66355e-21	7.88075e-16	7.93779e-19	LFNG
cg05830220	-0.00155436	0.000159695	1.6981e-21	8.04441e-16	8.08912e-19	KLHDC4
cg07170045	-0.00038021	3.90677e-05	1.71765e-21	8.13702e-16	8.16863e-19	FGF17
cg16174106	-0.00132243	0.000135981	1.82944e-21	8.66661e-16	8.68583e-19	HHAT
cg23707540	-0.000939654	9.66282e-05	1.84358e-21	8.73363e-16	8.73848e-19	CTBP2
cg06480171	-0.000437499	4.50303e-05	1.99179e-21	9.43571e-16	9.42532e-19	NA
cg09580592	0.00130003	0.000133962	2.20729e-21	1.04566e-15	1.04278e-18	ABR
cg27110277	0.00138972	0.000143217	2.22084e-21	1.05208e-15	1.04745e-18	FGF20
cg22846826	-0.000822126	8.47406e-05	2.26262e-21	1.07187e-15	1.0654e-18	FOXK1
cg18188010	-0.00058151	5.99625e-05	2.33659e-21	1.10691e-15	1.09842e-18	SPTBN5
cg22000727	0.000978133	0.000100996	2.62665e-21	1.24433e-15	1.23275e-18	NA
cg08558323	-0.000824511	8.51385e-05	2.63937e-21	1.25035e-15	1.23669e-18	PTK7
cg05581878	-0.0012317	0.000127208	2.68148e-21	1.2703e-15	1.25436e-18	NA
cg19295068	-0.00136294	0.000140812	2.76621e-21	1.31044e-15	1.29189e-18	GLTSCR1
cg15934804	-0.000467287	4.83015e-05	2.88664e-21	1.36749e-15	1.34593e-18	TTYH3
cg00634542	0.00120877	0.000124977	2.95595e-21	1.40033e-15	1.376e-18	SLC11A1
cg26390156	-0.00044553	4.60805e-05	3.04285e-21	1.44149e-15	1.41415e-18	NA
cg21912938	-0.000555326	5.74408e-05	3.06769e-21	1.45326e-15	1.42338e-18	JAZF1
cg14619949	-0.00164589	0.000170238	3.09078e-21	1.4642e-15	1.43177e-18	F2RL1
cg02889774	-0.00110987	0.000115003	3.56701e-21	1.6898e-15	1.6497e-18	XPO7
cg14387626	-0.00133744	0.000138592	3.58785e-21	1.69968e-15	1.65666e-18	NA
cg26615176	-0.000564043	5.8464e-05	3.68697e-21	1.74663e-15	1.69968e-18	SLC25A45
cg03433048	-0.00127738	0.000132444	3.76627e-21	1.7842e-15	1.73345e-18	CHRNE
cg05526498	-0.000929002	9.63645e-05	3.91078e-21	1.85266e-15	1.79706e-18	NA
cg11860434	-0.000951252	9.86762e-05	3.92383e-21	1.85884e-15	1.80016e-18	NA
cg08539620	-0.000450433	4.67369e-05	4.01233e-21	1.90076e-15	1.83782e-18	CNP
cg02980249	-0.00104171	0.000108113	4.11748e-21	1.95058e-15	1.88296e-18	VARS
cg16896911	0.00114374	0.000118734	4.20495e-21	1.99201e-15	1.91989e-18	PEPD
cg25639749	0.00108464	0.000112784	4.83522e-21	2.2906e-15	2.20414e-18	CCDC57
cg08810238	-0.00107053	0.000111328	4.86555e-21	2.30496e-15	2.21443e-18	NA
cg19035792	-0.000372666	3.87665e-05	4.99756e-21	2.3675e-15	2.2709e-18	NA
cg11229399	-0.0010092	0.000104989	5.0263e-21	2.38111e-15	2.28033e-18	NA
cg15843331	-0.000846518	8.80686e-05	5.04422e-21	2.38961e-15	2.28484e-18	VWCE
cg01367627	-0.000410512	4.27774e-05	5.796e-21	2.74575e-15	2.62121e-18	TRRAP
cg23384027	-0.00105637	0.000110188	6.30504e-21	2.98689e-15	2.84691e-18	NFE2
cg26950531	-0.00186627	0.000194654	6.37154e-21	3.01839e-15	2.8724e-18	DPF1
cg13561409	-0.00104	0.000108525	6.52953e-21	3.09324e-15	2.93899e-18	PIP5K1C
cg13675859	-0.00120567	0.000125828	6.61202e-21	3.13232e-15	2.97144e-18	GPR110
cg22356061	-0.00100784	0.000105194	6.66729e-21	3.1585e-15	2.99158e-18	SNAP47
cg08369079	-0.00171666	0.000179322	7.13749e-21	3.38125e-15	3.19753e-18	PRDM1
cg09881585	-0.00151698	0.00015847	7.18115e-21	3.40193e-15	3.21206e-18	TTLL8
cg13447080	-0.00092609	9.6753e-05	7.25291e-21	3.43593e-15	3.23909e-18	NA
cg10422709	0.00104212	0.000108928	7.71649e-21	3.65554e-15	3.44074e-18	NA
cg01368219	0.00158686	0.000165967	7.92849e-21	3.75597e-15	3.52976e-18	CACNA2D3
cg24741609	-0.000997924	0.000104485	8.72401e-21	4.13283e-15	3.87789e-18	GLIS1
cg03098721	0.00100259	0.000105019	9.03211e-21	4.27879e-15	4.00861e-18	TTLL7
cg02809401	-0.000295084	3.09132e-05	9.11896e-21	4.31994e-15	4.04088e-18	LTBP3
cg14188508	-0.000776726	8.13795e-05	9.22084e-21	4.3682e-15	4.0797e-18	ACP5
cg17149103	0.00164174	0.000172035	9.32134e-21	4.41581e-15	4.11779e-18	NA
cg00162806	0.000884574	9.27375e-05	9.70962e-21	4.59975e-15	4.2827e-18	VENTX
cg17779658	-0.00121608	0.000127509	9.82517e-21	4.65449e-15	4.32699e-18	LINC00589
cg00411097	-0.00125966	0.000132104	1.00179e-20	4.74577e-15	4.40506e-18	TMEM184A
cg14147151	-0.0011255	0.000118052	1.01257e-20	4.79684e-15	4.44562e-18	NACC2
cg06152215	-0.00159758	0.000167659	1.06228e-20	5.03235e-15	4.65674e-18	CCDC92
cg17254383	-0.000654395	6.86839e-05	1.07074e-20	5.07245e-15	4.68665e-18	HLF
cg09007354	0.000880672	9.24563e-05	1.09151e-20	5.17083e-15	4.77025e-18	GLIS1
cg08548559	-0.00172087	0.000180688	1.10615e-20	5.24019e-15	4.82265e-18	PIK3IP1
cg08937102	-0.000939972	9.86962e-05	1.10688e-20	5.24363e-15	4.82265e-18	NADK
cg16874095	0.00101108	0.000106188	1.12773e-20	5.3424e-15	4.90602e-18	NA
cg24633390	-0.00105719	0.00011106	1.15339e-20	5.46396e-15	5.01003e-18	TNFSF4
cg15847527	-0.00066746	7.01245e-05	1.1621e-20	5.50523e-15	5.04021e-18	NA
cg09022230	-0.000849275	8.92531e-05	1.19382e-20	5.65551e-15	5.16995e-18	TNRC18
cg03226666	-0.00109332	0.000114906	1.19706e-20	5.67085e-15	5.17613e-18	NKAIN2
cg03337084	0.000800286	8.41435e-05	1.23894e-20	5.86923e-15	5.34911e-18	LY6G5C
cg00119896	-0.000524478	5.51731e-05	1.29644e-20	6.14162e-15	5.58892e-18	CARD11
cg00782811	0.000820247	8.63372e-05	1.3591e-20	6.43848e-15	5.85024e-18	RCAN2
cg08016257	-0.000737129	7.76172e-05	1.40221e-20	6.64272e-15	6.02674e-18	TMEM140
cg01439383	-0.0010272	0.000108214	1.46322e-20	6.93172e-15	6.2795e-18	AMZ1
cg09696044	-0.000881577	9.2892e-05	1.48697e-20	7.04422e-15	6.3655e-18	RBM38
cg09333580	-0.000854265	9.00146e-05	1.48771e-20	7.04776e-15	6.3655e-18	BPIFB2
cg00760203	-0.000626897	6.60601e-05	1.49909e-20	7.10166e-15	6.4046e-18	PLXDC1
cg05462570	-0.000635967	6.70212e-05	1.50678e-20	7.13809e-15	6.42784e-18	NAALADL1
cg02000253	0.00105754	0.000111451	1.52953e-20	7.24587e-15	6.51518e-18	NFIX
cg01373166	-0.000856167	9.02522e-05	1.53987e-20	7.29483e-15	6.54944e-18	ADORA2A
cg04701628	-0.000746459	7.87054e-05	1.56965e-20	7.4359e-15	6.66618e-18	NA
cg12994228	-0.00119093	0.000125663	1.67082e-20	7.9152e-15	7.08533e-18	NA
cg12352038	-0.00156752	0.000165422	1.68964e-20	8.00435e-15	7.15452e-18	NA
cg03706951	-0.000273215	2.88422e-05	1.73956e-20	8.24083e-15	7.355e-18	NA
cg21067745	-0.00037447	3.95453e-05	1.79218e-20	8.49012e-15	7.5663e-18	FLT3LG
cg05544807	0.000886671	9.36355e-05	1.795e-20	8.50346e-15	7.56701e-18	DNMT3A
cg08899667	-0.000763944	8.06877e-05	1.82469e-20	8.64412e-15	7.68085e-18	VARS
cg16512458	-0.00064152	6.77841e-05	1.87339e-20	8.87484e-15	7.87427e-18	TMEM63A
cg01418188	-0.000782293	8.27318e-05	2.01727e-20	9.55645e-15	8.46658e-18	OSBPL5
cg10025830	-0.00058567	6.19595e-05	2.07716e-20	9.84015e-15	8.70514e-18	NA
cg23208717	0.00118039	0.000124931	2.15352e-20	1.02019e-14	9.01193e-18	ZNF775
cg13764516	-0.0010781	0.00011411	2.16432e-20	1.0253e-14	9.04389e-18	LCN8
cg23225748	-0.000410364	4.34412e-05	2.20466e-20	1.04442e-14	9.19902e-18	NA
cg27633342	-0.00113033	0.000119685	2.23374e-20	1.05819e-14	9.30677e-18	MYO5C
cg05573381	-0.000871821	9.23518e-05	2.31719e-20	1.09773e-14	9.6404e-18	NA
cg13941235	-0.00137267	0.000145457	2.38117e-20	1.12803e-14	9.89218e-18	RXRA
cg10814005	-0.000689043	7.306e-05	2.50859e-20	1.1884e-14	1.04064e-17	GPR68
cg25287071	-0.00131066	0.000139127	2.7488e-20	1.30219e-14	1.13863e-17	ITPKB
cg02152631	0.000667885	7.09431e-05	2.90811e-20	1.37766e-14	1.20288e-17	NA
cg22695729	-0.000424662	4.5125e-05	2.9956e-20	1.41911e-14	1.23728e-17	NA
cg10458216	-0.00136984	0.000145572	3.02189e-20	1.43156e-14	1.24634e-17	MBNL2
cg15526708	-0.000413637	4.39598e-05	3.03216e-20	1.43643e-14	1.24877e-17	TGFBR1
cg02324006	-0.000654164	6.95563e-05	3.1625e-20	1.49818e-14	1.30058e-17	HMHA1
cg11810998	-0.000723551	7.69493e-05	3.20906e-20	1.52023e-14	1.31783e-17	NA
cg04088152	-0.00110365	0.000117386	3.23923e-20	1.53453e-14	1.32831e-17	NA
cg19875532	0.000731527	7.7847e-05	3.3815e-20	1.60192e-14	1.38466e-17	VENTX
cg26511321	-0.000574363	6.11255e-05	3.39732e-20	1.60942e-14	1.38915e-17	HOXA7
cg12064202	0.00115373	0.000122808	3.45723e-20	1.6378e-14	1.41163e-17	NA
cg13100137	-0.000904695	9.63179e-05	3.50792e-20	1.66181e-14	1.43028e-17	NA
cg01930719	-0.00107527	0.000114555	3.70506e-20	1.7552e-14	1.50851e-17	FAM65A
cg19442415	-0.000895177	9.54121e-05	3.84858e-20	1.82319e-14	1.56273e-17	NA
cg23355492	0.00114074	0.000121585	3.84916e-20	1.82347e-14	1.56273e-17	SP6
cg08866634	-0.000982859	0.000104766	3.87254e-20	1.83454e-14	1.56943e-17	RNF44
cg04845871	-0.000960614	0.000102396	3.87665e-20	1.83649e-14	1.56943e-17	NA
cg01936839	-0.00133066	0.000141893	3.99557e-20	1.89282e-14	1.61529e-17	NA
cg00688840	-0.00241187	0.00025723	4.05885e-20	1.9228e-14	1.63855e-17	NA
cg00177203	0.00063491	6.77228e-05	4.09519e-20	1.94002e-14	1.65089e-17	NA
cg26619671	-0.000720064	7.6808e-05	4.1115e-20	1.94774e-14	1.65513e-17	NA
cg17163527	-0.00141806	0.000151304	4.2132e-20	1.99592e-14	1.69368e-17	MEGF6
cg11087049	-0.000562971	6.00815e-05	4.27853e-20	2.02687e-14	1.71753e-17	NIN
cg18518916	-0.000769046	8.20898e-05	4.345e-20	2.05836e-14	1.74154e-17	NA
cg19617213	-0.00151498	0.000161715	4.35053e-20	2.06098e-14	1.74154e-17	HMHA1
cg02123534	-0.00146924	0.00015688	4.45982e-20	2.11276e-14	1.7828e-17	ADAP1
cg02716826	-0.001085	0.000115902	4.61613e-20	2.1868e-14	1.8427e-17	NA
cg00542975	-0.00101829	0.000108818	4.77443e-20	2.26179e-14	1.90323e-17	CLASP1
cg13896106	-0.000937528	0.000100207	4.8442e-20	2.29485e-14	1.92836e-17	SLC9A3R1
cg12063580	-0.000895733	9.58011e-05	5.12024e-20	2.42562e-14	2.03541e-17	PACS2
cg19478223	-0.00140633	0.00015045	5.21996e-20	2.47286e-14	2.07217e-17	SCOC
cg00816609	-0.00094719	0.000101376	5.40749e-20	2.56169e-14	2.14363e-17	FBLN2
cg09259843	-0.000843368	9.03655e-05	5.92326e-20	2.80603e-14	2.34484e-17	NA
cg06977285	0.000873891	9.36968e-05	6.24406e-20	2.958e-14	2.46842e-17	NA
cg19240637	-0.00101707	0.000109046	6.28729e-20	2.97848e-14	2.48208e-17	RNF144A
cg02136690	-0.00106354	0.000114076	6.44897e-20	3.05508e-14	2.54239e-17	NA
cg26677004	0.000963347	0.000103399	6.81524e-20	3.22859e-14	2.68309e-17	NA
cg05447916	-0.000343048	3.68259e-05	6.89674e-20	3.2672e-14	2.71144e-17	VWA7
cg15967278	-0.00163444	0.000175567	7.27082e-20	3.44441e-14	2.85458e-17	NA
cg08528970	-0.00135534	0.000145604	7.34037e-20	3.47736e-14	2.87793e-17	NA
cg13125224	0.000959823	0.000103198	7.84471e-20	3.71628e-14	3.07145e-17	NA
cg11752100	-0.00111042	0.000119411	7.95631e-20	3.76915e-14	3.11089e-17	POU6F2
cg02567488	-0.00122505	0.000131744	7.97113e-20	3.77617e-14	3.11243e-17	NA
cg18033628	-0.000690138	7.42491e-05	8.24142e-20	3.90422e-14	3.21358e-17	RAI1
cg05014660	-0.000599744	6.45344e-05	8.34949e-20	3.95541e-14	3.25128e-17	PARVG
cg23915792	-0.000435445	4.68572e-05	8.37724e-20	3.96856e-14	3.25765e-17	TEF
cg19008371	-0.000786494	8.47246e-05	9.14249e-20	4.33108e-14	3.5504e-17	ST3GAL4
cg06774445	-0.000775891	8.35825e-05	9.18529e-20	4.35136e-14	3.56218e-17	NA
cg26503877	-0.0011518	0.000124105	9.32633e-20	4.41817e-14	3.61197e-17	ETS1
cg13497089	0.00131367	0.000141554	9.3543e-20	4.43142e-14	3.61791e-17	SCD5
cg00227093	-0.000904707	9.7509e-05	9.52735e-20	4.5134e-14	3.67985e-17	SYNPO
cg23730027	-0.00175749	0.000189505	9.87194e-20	4.67664e-14	3.8078e-17	FLNB
cg05840541	-0.00123252	0.000132926	1.0038e-19	4.75531e-14	3.86664e-17	TTLL8
cg12214451	0.000898268	9.68819e-05	1.01029e-19	4.78606e-14	3.8864e-17	ARSJ
cg10456541	-0.000726846	7.84085e-05	1.0293e-19	4.8761e-14	3.95419e-17	NA
cg13638867	0.00114507	0.000123608	1.08185e-19	5.12507e-14	4.15051e-17	NA
cg07986199	-0.00107574	0.000116161	1.10839e-19	5.25081e-14	4.24664e-17	CACNA1C
cg07197642	-0.000514987	5.56206e-05	1.13099e-19	5.35786e-14	4.32742e-17	TEF
cg21932231	-0.00121951	0.000131722	1.13338e-19	5.36918e-14	4.33077e-17	CRIM1
cg03281561	0.00195958	0.000211872	1.23004e-19	5.82709e-14	4.69384e-17	C3orf80
cg18019132	-0.000857476	9.27211e-05	1.23851e-19	5.86719e-14	4.71984e-17	NEAT1
cg14387452	-0.00102822	0.000111188	1.24372e-19	5.89191e-14	4.73341e-17	MLLT3
cg19672145	0.000524824	5.67558e-05	1.24761e-19	5.91029e-14	4.74187e-17	SPRED2
cg07769588	-0.000884308	9.56268e-05	1.25061e-19	5.92455e-14	4.74699e-17	ATG4D
cg22877452	0.00256256	0.000277151	1.25821e-19	5.96055e-14	4.7695e-17	NA
cg19540316	-0.00110868	0.000119957	1.30186e-19	6.16731e-14	4.92842e-17	MCF2L
cg13428066	-0.000968557	0.000104813	1.31857e-19	6.24646e-14	4.98295e-17	NA
cg09560590	-0.00111744	0.000120928	1.31975e-19	6.25207e-14	4.98295e-17	HMHB1
cg04878826	-0.00104301	0.00011291	1.3546e-19	6.41714e-14	5.10776e-17	NA
cg02449461	-0.00065073	7.04481e-05	1.36085e-19	6.44677e-14	5.12458e-17	ARRB1
cg07623567	-0.000952839	0.00010323	1.44256e-19	6.83384e-14	5.42513e-17	HLA-DMB
cg10768063	-0.000942638	0.000102146	1.46836e-19	6.95607e-14	5.51389e-17	APBA2
cg06635952	-0.00120307	0.000130371	1.47002e-19	6.96394e-14	5.51389e-17	ANXA4
cg09907542	-0.00137674	0.00014921	1.48591e-19	7.0392e-14	5.56618e-17	TBC1D14
cg20298668	0.00102608	0.000111226	1.50674e-19	7.13788e-14	5.63682e-17	HDAC4
cg12646786	-0.00107394	0.00011648	1.58589e-19	7.51287e-14	5.9252e-17	NA
cg01883759	-0.000556694	6.03877e-05	1.5945e-19	7.55366e-14	5.94959e-17	JAZF1
cg26463621	-0.000580101	6.29689e-05	1.68161e-19	7.96631e-14	6.26643e-17	LDLRAD4
cg06239064	-0.00128397	0.000139411	1.72106e-19	8.15317e-14	6.39866e-17	HELB
cg08133584	0.00118786	0.000128978	1.72157e-19	8.15563e-14	6.39866e-17	C16orf11
cg03460756	0.00106823	0.000116014	1.75471e-19	8.31261e-14	6.51336e-17	ITGB3
cg09233395	-0.00157075	0.000170829	1.96577e-19	9.31247e-14	7.28733e-17	TRPS1
cg15681239	-0.00198021	0.000215534	2.08619e-19	9.88295e-14	7.72374e-17	DLEC1
cg24681208	-0.000747422	8.13979e-05	2.18371e-19	1.03449e-13	8.07431e-17	REM2
cg18613390	-0.00107745	0.000117368	2.22615e-19	1.0546e-13	8.22061e-17	ARVCF
cg05793930	0.00111996	0.000122012	2.24191e-19	1.06206e-13	8.26813e-17	GSTM4
cg27506442	-0.00102406	0.00011159	2.2888e-19	1.08428e-13	8.43018e-17	LINC00426
cg11859584	-0.000698143	7.60933e-05	2.32568e-19	1.10175e-13	8.555e-17	NFIC
cg03050022	-0.00112813	0.000123067	2.49097e-19	1.18005e-13	9.14605e-17	RAB27A
cg12805374	-0.000395821	4.31793e-05	2.49276e-19	1.1809e-13	9.14605e-17	FMNL1
cg17230773	-0.00202356	0.000220772	2.51692e-19	1.19234e-13	9.22284e-17	NA
cg14409083	-0.00139696	0.000152428	2.53635e-19	1.20155e-13	9.28214e-17	EMP1
cg02971262	-0.000983313	0.000107304	2.56851e-19	1.21678e-13	9.38783e-17	NA
cg19851574	0.00162605	0.000177535	2.66685e-19	1.26337e-13	9.73479e-17	RPS6KA2
cg21937377	-0.00170408	0.000186172	2.79787e-19	1.32544e-13	1.02e-16	XXYLT1
cg01832549	-0.0013155	0.000143777	2.88768e-19	1.36798e-13	1.0514e-16	CAPZB
cg27574980	-0.000810053	8.85806e-05	3.01342e-19	1.42755e-13	1.09579e-16	VWA7
cg13813391	-0.000995234	0.00010888	3.12219e-19	1.47908e-13	1.1339e-16	CMTM2
cg16301617	-0.000850594	9.30881e-05	3.20322e-19	1.51747e-13	1.16185e-16	NA
cg12577010	-0.00114432	0.000125256	3.24841e-19	1.53887e-13	1.17675e-16	TMEM140
cg03634833	-0.0016125	0.000176544	3.30957e-19	1.56784e-13	1.19739e-16	ADAP1
cg03467001	-0.00113345	0.00012411	3.3401e-19	1.58231e-13	1.2069e-16	RGL1
cg27299047	-0.000860983	9.42901e-05	3.38058e-19	1.60149e-13	1.21999e-16	MAD1L1
cg21368161	-0.00138525	0.000151725	3.41728e-19	1.61887e-13	1.23168e-16	TMEM184A
cg26297819	-0.000619291	6.78451e-05	3.47939e-19	1.6483e-13	1.25249e-16	TEF
cg25303150	-0.000984252	0.000107863	3.57003e-19	1.69123e-13	1.2835e-16	PWWP2B
cg16180531	-0.00028857	3.16293e-05	3.61178e-19	1.71101e-13	1.29687e-16	SLCO4A1
cg05249026	-0.0011629	0.000127571	3.8602e-19	1.8287e-13	1.38434e-16	DEXI
cg13091627	-0.00062137	6.81752e-05	3.90658e-19	1.85067e-13	1.39921e-16	S100A4
cg09349128	-0.000752254	8.25607e-05	4.00057e-19	1.8952e-13	1.43109e-16	NA
cg21433125	-0.000712763	7.82413e-05	4.07153e-19	1.92881e-13	1.45465e-16	HDAC9
cg21090298	-0.00131683	0.000144573	4.10749e-19	1.94584e-13	1.46458e-16	MCF2L
cg14600987	-0.00125464	0.000137745	4.10958e-19	1.94683e-13	1.46458e-16	TNNT3
cg04004830	-0.000884061	9.71447e-05	4.39727e-19	2.08313e-13	1.56516e-16	SDPR
cg03619256	-0.000787792	8.65691e-05	4.40861e-19	2.08849e-13	1.56724e-16	ATXN7L1
cg08370173	0.00101601	0.000111657	4.45557e-19	2.11074e-13	1.58197e-16	NA
cg07739369	-0.000787399	8.65735e-05	4.60098e-19	2.17963e-13	1.63155e-16	NA
cg03467087	-0.000543501	5.97571e-05	4.60662e-19	2.1823e-13	1.63155e-16	SYNJ2
cg24327307	-0.00040815	4.48867e-05	4.69076e-19	2.22216e-13	1.65929e-16	SSBP3
cg11512608	0.00104101	0.000114508	4.7598e-19	2.25486e-13	1.68163e-16	PLEKHB1
cg13492245	-0.00179211	0.000197187	4.87614e-19	2.30998e-13	1.7206e-16	FPGS
cg13276502	-0.000910315	0.00010019	4.97725e-19	2.35788e-13	1.75412e-16	NA
cg19016694	-0.000985794	0.000108532	5.11767e-19	2.4244e-13	1.80138e-16	TBCD
cg20593826	0.00173314	0.000190838	5.15814e-19	2.44357e-13	1.8134e-16	NA
cg25634032	-0.000941159	0.000103634	5.17108e-19	2.4497e-13	1.81571e-16	NA
cg10397819	0.000881974	9.71447e-05	5.28158e-19	2.50205e-13	1.85224e-16	NA
cg27132471	-0.000707898	7.79833e-05	5.35269e-19	2.53574e-13	1.87487e-16	SLCO3A1
cg13390284	-0.00116204	0.000128055	5.49079e-19	2.60116e-13	1.92089e-16	NA
cg01991752	-0.00099487	0.000109693	5.72751e-19	2.7133e-13	2.00125e-16	BEGAIN
cg05779272	-0.000661005	7.28883e-05	5.76225e-19	2.72976e-13	2.01094e-16	B4GALT1
cg14419435	-0.00112409	0.000124012	5.98903e-19	2.83719e-13	2.08753e-16	NA
cg03529261	-0.00109733	0.000121079	6.05313e-19	2.86756e-13	2.1073e-16	NA
cg06962918	0.00108573	0.00011983	6.18343e-19	2.92928e-13	2.15004e-16	NA
cg21228424	0.00146633	0.000161922	6.43384e-19	3.04791e-13	2.2344e-16	PRPH2
cg26255314	-0.000575589	6.35657e-05	6.47507e-19	3.06744e-13	2.24599e-16	CD5
cg00430895	-0.000796993	8.80497e-05	6.67368e-19	3.16153e-13	2.31207e-16	NA
cg24897127	-0.000760972	8.41139e-05	6.93643e-19	3.286e-13	2.40019e-16	IFITM3
cg20327845	-0.00165151	0.000182562	6.9748e-19	3.30418e-13	2.41055e-16	PFKP
cg06372654	-0.00083223	9.20138e-05	7.07333e-19	3.35086e-13	2.44165e-16	IMPDH1
cg26305504	-0.000808127	8.94327e-05	7.60047e-19	3.60058e-13	2.62045e-16	ARID3A
cg19029445	0.00138845	0.00015373	7.89095e-19	3.73819e-13	2.71732e-16	ABR
cg18022012	-0.00117389	0.000130031	8.17357e-19	3.87208e-13	2.81126e-16	HPCAL1
cg10718608	-0.000917642	0.000101742	8.77101e-19	4.1551e-13	3.01312e-16	SLC47A1
cg07978738	-0.000686194	7.6083e-05	8.78884e-19	4.16354e-13	3.01562e-16	ABLIM1
cg04731988	-0.00136997	0.000151928	8.92343e-19	4.2273e-13	3.05813e-16	OXT
cg21557473	-0.0008241	9.13937e-05	8.93803e-19	4.23422e-13	3.05946e-16	AUTS2
cg01324550	0.00103886	0.00011522	9.00492e-19	4.26591e-13	3.07867e-16	NA
cg15991104	-0.00074415	8.25775e-05	9.37677e-19	4.44207e-13	3.20198e-16	AKIRIN2
cg13052625	-0.00110161	0.000122252	9.40521e-19	4.45554e-13	3.20786e-16	DHX30
cg25850808	-0.00104818	0.000116342	9.53122e-19	4.51524e-13	3.24696e-16	CD109
cg11980897	-0.000841091	9.33707e-05	9.64155e-19	4.5675e-13	3.27902e-16	NA
cg19220719	-0.00102441	0.000113723	9.64829e-19	4.5707e-13	3.27902e-16	NA
cg16001422	-0.000765317	8.50304e-05	1.02804e-18	4.87012e-13	3.48968e-16	PLEC
cg03128890	-0.00128149	0.0001424	1.03943e-18	4.9241e-13	3.52418e-16	NA
cg13829419	-0.000751391	8.35225e-05	1.06549e-18	5.04755e-13	3.60825e-16	HIVEP2
cg23839159	-0.00125859	0.000139947	1.09271e-18	5.17649e-13	3.69604e-16	NA
cg13500819	-0.00104036	0.000115713	1.11543e-18	5.28416e-13	3.76846e-16	MZB1
cg09554443	-0.00130098	0.000144742	1.14042e-18	5.40253e-13	3.84833e-16	CD247
cg02438611	0.000996714	0.000110928	1.16983e-18	5.54184e-13	3.9429e-16	NA
cg00531137	-0.00127061	0.000141453	1.19621e-18	5.66682e-13	4.02708e-16	NA
cg09168805	0.00115832	0.000129001	1.23446e-18	5.84801e-13	4.15095e-16	ABCA4
cg09162537	-0.00111814	0.000124537	1.24458e-18	5.89597e-13	4.18008e-16	AP2A2
cg07318313	-0.00078921	8.79439e-05	1.28753e-18	6.09944e-13	4.31925e-16	ENG
cg05152300	-0.00113344	0.000126309	1.29061e-18	6.114e-13	4.32449e-16	XYLT1
cg00499700	-0.000993459	0.000110835	1.40569e-18	6.65918e-13	4.70458e-16	F2RL1
cg18651932	-0.000953601	0.00010642	1.43782e-18	6.8114e-13	4.8065e-16	STBD1
cg17356718	0.000811124	9.05533e-05	1.47897e-18	7.00633e-13	4.93304e-16	HDAC4
cg14076971	0.000855291	9.54825e-05	1.47913e-18	7.00708e-13	4.93304e-16	C1orf86
cg13928490	-0.00172251	0.000192327	1.50515e-18	7.13035e-13	5.01397e-16	GUCY1B2
cg03341377	0.00111051	0.000124051	1.54733e-18	7.3302e-13	5.14851e-16	CX3CR1
cg24085039	-0.000814802	9.10198e-05	1.5511e-18	7.34803e-13	5.15502e-16	PWWP2B
cg01287088	0.00148758	0.000166261	1.61096e-18	7.63164e-13	5.34777e-16	PFN3
cg27262054	0.00106597	0.000119147	1.61801e-18	7.66501e-13	5.36493e-16	ZFHX3
cg09447786	0.000334198	3.73569e-05	1.62718e-18	7.70845e-13	5.38908e-16	NA
cg19049607	-0.00106176	0.000118704	1.64767e-18	7.80554e-13	5.45064e-16	CREBL2
cg11276172	0.000857761	9.59362e-05	1.6988e-18	8.04772e-13	5.61326e-16	ITPRIP
cg14082061	-0.000550117	6.15379e-05	1.71983e-18	8.14738e-13	5.67621e-16	NA
cg18897025	-0.00147087	0.000164582	1.75853e-18	8.33072e-13	5.79338e-16	TSLP
cg05087455	-0.000841675	9.41809e-05	1.75939e-18	8.33477e-13	5.79338e-16	RNF144A
cg06653796	-0.00104883	0.000117368	1.76817e-18	8.37636e-13	5.81559e-16	LIME1
cg11639950	-0.000739887	8.2806e-05	1.78307e-18	8.44696e-13	5.85786e-16	NCOR2
cg06291107	0.00090762	0.000101591	1.80549e-18	8.55318e-13	5.92472e-16	BLCAP
cg19821297	-0.00125821	0.000140948	1.91334e-18	9.06411e-13	6.27143e-16	NA
cg01756756	-0.000745079	8.34668e-05	1.9158e-18	9.07575e-13	6.2723e-16	C19orf12
cg14732969	0.00122869	0.000137652	1.92606e-18	9.12434e-13	6.29866e-16	NA
cg14209920	0.000562759	6.30762e-05	1.99379e-18	9.44519e-13	6.5127e-16	NFIX
cg23479730	-0.000512763	5.7486e-05	2.03752e-18	9.65237e-13	6.64796e-16	BCL11B
cg16851771	-0.000482548	5.41239e-05	2.11586e-18	1.00235e-12	6.8957e-16	NA
cg03986665	-0.000315266	3.53697e-05	2.14025e-18	1.0139e-12	6.96724e-16	NA
cg03486832	-0.000975155	0.000109438	2.19195e-18	1.0384e-12	7.12742e-16	KDM2B
cg19317715	-0.00105878	0.000118828	2.20006e-18	1.04224e-12	7.14056e-16	AOC2
cg09200921	-0.000877621	9.84955e-05	2.20099e-18	1.04268e-12	7.14056e-16	CDADC1
cg24504423	-0.000526405	5.90867e-05	2.22099e-18	1.05215e-12	7.19726e-16	GCLM
cg00954039	-0.000331934	3.727e-05	2.27445e-18	1.07748e-12	7.36073e-16	PADI1
cg27066989	-0.00127079	0.000142685	2.27658e-18	1.07849e-12	7.36073e-16	GUCY1B2
cg22365240	-0.0010781	0.000121055	2.28301e-18	1.08153e-12	7.37318e-16	NA
cg07728579	0.00089742	0.000100773	2.2901e-18	1.08489e-12	7.38774e-16	FSD2
cg06744585	0.0010761	0.000120838	2.29422e-18	1.08685e-12	7.39269e-16	NFIX
cg17054708	-0.00100538	0.000112914	2.32499e-18	1.10142e-12	7.48339e-16	FBLN2
cg11196848	0.0015248	0.000171261	2.33544e-18	1.10637e-12	7.50323e-16	FGF20
cg15809077	-0.000409865	4.60359e-05	2.33641e-18	1.10683e-12	7.50323e-16	NA
cg16677144	-0.00063718	7.15955e-05	2.40117e-18	1.13751e-12	7.70258e-16	GNB1
cg16755922	0.00105115	0.000118175	2.50712e-18	1.1877e-12	8.03342e-16	FOXK2
cg26657240	-0.0016661	0.000187431	2.62789e-18	1.24491e-12	8.41096e-16	NA
cg08703857	0.000851592	9.58227e-05	2.67465e-18	1.26706e-12	8.55104e-16	IQCE
cg20306574	-0.000666491	7.5016e-05	2.72428e-18	1.29057e-12	8.69998e-16	FITM1
cg03485674	-0.000677307	7.63271e-05	2.98459e-18	1.41389e-12	9.52066e-16	ADCY7
cg16651877	-0.000810039	9.13338e-05	3.10545e-18	1.47115e-12	9.89515e-16	BTBD19
cg19449565	0.0013248	0.000149404	3.15964e-18	1.49682e-12	1.00566e-15	HDAC4
cg10847094	-0.000595394	6.71494e-05	3.16519e-18	1.49945e-12	1.00631e-15	FGFBP2
cg11351908	-0.000920774	0.000103864	3.20535e-18	1.51847e-12	1.01794e-15	2009-09-01
cg13606889	-0.00142867	0.000161163	3.22234e-18	1.52652e-12	1.0222e-15	SORL1
cg07397493	0.000964965	0.000108945	3.43529e-18	1.6274e-12	1.08855e-15	MRPL23-AS1
cg24154132	-0.0011866	0.000134028	3.53663e-18	1.67541e-12	1.11942e-15	TRAF3
cg20427144	-0.000892774	0.000100843	3.5451e-18	1.67943e-12	1.12086e-15	FBXL18
cg16773741	0.00137081	0.000154853	3.57186e-18	1.6921e-12	1.12807e-15	CLDN5
cg26754214	-0.000229513	2.59327e-05	3.62869e-18	1.71902e-12	1.14475e-15	FAM89B
cg23089643	-0.000912552	0.000103144	3.71936e-18	1.76197e-12	1.17206e-15	NA
cg15783941	0.00131853	0.000149173	4.00223e-18	1.89598e-12	1.25981e-15	NFIX
cg16357582	-0.000708346	8.01417e-05	4.00916e-18	1.89926e-12	1.26061e-15	CSRP1
cg15482893	-0.000938394	0.000106203	4.09903e-18	1.94184e-12	1.28745e-15	BSDC1
cg01597553	-0.000714981	8.10058e-05	4.43336e-18	2.10022e-12	1.39093e-15	LDLRAD4
cg19254152	-0.000855553	9.69428e-05	4.46852e-18	2.11688e-12	1.40042e-15	C7orf50
cg04225775	-0.00123897	0.000140419	4.54171e-18	2.15155e-12	1.4218e-15	HMHB1
cg05958910	0.00128591	0.000145764	4.6011e-18	2.17969e-12	1.43882e-15	NA
cg17907520	-0.000942022	0.00010679	4.62153e-18	2.18936e-12	1.44363e-15	NA
cg16300030	-0.00119258	0.000135235	4.72803e-18	2.23981e-12	1.47528e-15	HLA-DMB
cg23235671	0.000972533	0.00011029	4.75138e-18	2.25088e-12	1.48095e-15	NA
cg18090197	-0.000552975	6.27125e-05	4.76501e-18	2.25733e-12	1.48358e-15	GPC2
cg12113316	-0.00139746	0.0001585	4.80555e-18	2.27654e-12	1.49458e-15	RAB11FIP1
cg18503234	-0.00102243	0.000115984	4.86577e-18	2.30507e-12	1.51166e-15	TPCN2
cg24366564	0.000834562	9.46991e-05	4.96059e-18	2.34999e-12	1.53944e-15	RAP1GAP2
cg26646427	-0.000953949	0.000108286	5.10818e-18	2.4199e-12	1.58246e-15	CELSR1
cg06115614	-0.000863009	9.79669e-05	5.11028e-18	2.4209e-12	1.58246e-15	GATA2
cg07090356	-0.00123327	0.000140137	5.49394e-18	2.60265e-12	1.69942e-15	SS18
cg14349538	-0.000804441	9.14102e-05	5.50018e-18	2.60561e-12	1.69952e-15	IRF5
cg25484139	-0.00127088	0.000144416	5.50717e-18	2.60892e-12	1.69984e-15	IQSEC1
cg04599946	-0.00065376	7.4319e-05	5.67016e-18	2.68613e-12	1.74826e-15	IRF8
cg22787719	-0.00118407	0.000134637	5.77075e-18	2.73378e-12	1.77736e-15	NA
cg13543355	-0.000323795	3.68266e-05	5.88804e-18	2.78935e-12	1.81153e-15	NA
cg14499274	0.0012791	0.000145485	5.90297e-18	2.79642e-12	1.81417e-15	VAV2
cg13189271	-0.000846669	9.63031e-05	5.91619e-18	2.80268e-12	1.81628e-15	JARID2
cg11321035	-0.000784729	8.92739e-05	5.99426e-18	2.83967e-12	1.83827e-15	NA
cg16936953	-0.00178872	0.000203514	6.03475e-18	2.85885e-12	1.84871e-15	VMP1
cg27641961	-0.000708852	8.06661e-05	6.11906e-18	2.89879e-12	1.87253e-15	ZNRF1
cg04945216	-0.0018719	0.0002131	6.29843e-18	2.98376e-12	1.92536e-15	NA
cg03271893	-0.000932147	0.000106136	6.37284e-18	3.01901e-12	1.94602e-15	LZTS2
cg14333542	-0.000781201	8.89604e-05	6.44104e-18	3.05132e-12	1.96475e-15	NA
cg16277071	0.0008849	0.000100887	7.02765e-18	3.32922e-12	2.1414e-15	NA
cg17801546	-0.00105797	0.00012063	7.0517e-18	3.34061e-12	2.14644e-15	DUSP27
cg05387269	-0.00107892	0.000123019	7.05932e-18	3.34422e-12	2.14647e-15	NA
cg20095656	0.00128238	0.000146292	7.31731e-18	3.46644e-12	2.22255e-15	PFN3
cg09091752	-0.000780773	8.91394e-05	7.74599e-18	3.66952e-12	2.35026e-15	DNAJC17
cg02294302	0.00064716	7.40035e-05	8.69717e-18	4.12012e-12	2.63607e-15	FOXD2
cg03335624	-0.0012067	0.000138095	9.20898e-18	4.36258e-12	2.78824e-15	ENC1
cg15533023	-0.000524348	6.00298e-05	9.46041e-18	4.48169e-12	2.86133e-15	TMEM205
cg12359279	-0.000540208	6.1909e-05	1.01981e-17	4.83115e-12	3.08118e-15	MX1
cg23188579	-0.000888368	0.000101832	1.03657e-17	4.91056e-12	3.12852e-15	SCOC
cg02642822	-0.000678263	7.77548e-05	1.04173e-17	4.93502e-12	3.14079e-15	HOXB-AS3
cg15513620	-0.000683225	7.8333e-05	1.05081e-17	4.97799e-12	3.1648e-15	ZNF697
cg25800753	-0.00104589	0.000119923	1.05685e-17	5.00661e-12	3.17965e-15	NA
cg10251229	-0.00142156	0.000163004	1.05961e-17	5.0197e-12	3.18461e-15	PRKAR1B
cg07995558	-0.000436467	5.005e-05	1.0632e-17	5.03672e-12	3.19204e-15	LOC283922
cg06029700	-0.00164639	0.000188881	1.09956e-17	5.20896e-12	3.29774e-15	SCNN1A
cg16170346	-0.00154769	0.000177601	1.12576e-17	5.33306e-12	3.37277e-15	TMPRSS9
cg24065328	-0.000815402	9.35745e-05	1.1276e-17	5.34177e-12	3.37474e-15	VWA7
cg10975897	-0.00101863	0.000116897	1.1291e-17	5.3489e-12	3.37571e-15	JARID2
cg27488648	0.000672563	7.72283e-05	1.1737e-17	5.56016e-12	3.50537e-15	PHLDB1
cg07150145	-0.000704406	8.09112e-05	1.2e-17	5.68479e-12	3.5802e-15	PDZK1IP1
cg25374813	-0.000948809	0.000109004	1.21537e-17	5.7576e-12	3.62227e-15	SLC23A1
cg25702652	0.0011176	0.000128472	1.26984e-17	6.01563e-12	3.77751e-15	NA
cg04994481	0.000973326	0.000111889	1.2701e-17	6.01686e-12	3.77751e-15	NA
cg06540458	0.00098574	0.000113343	1.29327e-17	6.12662e-12	3.84242e-15	NA
cg14267542	-0.000858591	9.87323e-05	1.30194e-17	6.16769e-12	3.86416e-15	PPP1R26
cg09596722	0.00078342	9.01024e-05	1.31519e-17	6.23047e-12	3.89944e-15	NA
cg02246725	-0.000914894	0.000105227	1.31973e-17	6.25199e-12	3.90885e-15	NA
cg12983285	-0.000908239	0.000104475	1.33089e-17	6.30484e-12	3.93781e-15	PTK6
cg17341790	-0.00137559	0.000158244	1.33948e-17	6.34551e-12	3.95912e-15	NA
cg10492511	-0.000952	0.000109569	1.38402e-17	6.55653e-12	4.08655e-15	CYP2U1
cg02691192	-0.0012902	0.000148497	1.3875e-17	6.57303e-12	4.09261e-15	NA
cg02835964	0.000848433	9.76714e-05	1.40652e-17	6.66311e-12	4.14442e-15	NR5A1
cg07912689	-0.000451039	5.19501e-05	1.45876e-17	6.9106e-12	4.29393e-15	ZBP1
cg11588197	-0.00145482	0.00016766	1.51945e-17	7.19808e-12	4.46796e-15	ETS1
cg02544453	-0.00080096	9.23338e-05	1.55183e-17	7.35151e-12	4.5585e-15	MYLK3
cg06763375	-0.000742538	8.56038e-05	1.55815e-17	7.38143e-12	4.57236e-15	CBFA2T3
cg19174643	-0.00100243	0.00011567	1.66162e-17	7.87159e-12	4.87098e-15	NA
cg23963984	-0.000831916	9.60492e-05	1.72997e-17	8.19541e-12	5.06616e-15	DLG5
cg13287553	-0.000664676	7.67432e-05	1.73445e-17	8.21662e-12	5.07408e-15	FOXK1
cg12647970	0.00101481	0.000117209	1.77573e-17	8.41217e-12	5.18953e-15	NA
cg27300045	-0.000863314	9.97284e-05	1.79804e-17	8.51786e-12	5.24936e-15	ZC3H4
cg13027206	-0.00114649	0.000132468	1.83543e-17	8.69501e-12	5.35306e-15	CCDC88C
cg26096752	-0.00227153	0.000262486	1.84074e-17	8.72015e-12	5.36307e-15	NA
cg04920452	0.000938687	0.000108498	1.87566e-17	8.88558e-12	5.45924e-15	TMEM235
cg19057830	0.00178477	0.000206406	1.9473e-17	9.22498e-12	5.662e-15	ZNF503-AS2
cg09804616	-0.000913667	0.000105739	2.04739e-17	9.6991e-12	5.94696e-15	PPP1R18
cg12488187	-0.00106966	0.000123796	2.05221e-17	9.72196e-12	5.95492e-15	MSRB3
cg20181887	-0.00166952	0.000193232	2.06608e-17	9.78766e-12	5.98908e-15	CDK2AP1
cg01271812	-0.000929682	0.000107645	2.11903e-17	1.00385e-11	6.13634e-15	MEIS1
cg08869273	-0.000669631	7.75372e-05	2.1243e-17	1.00635e-11	6.14538e-15	SIGIRR
cg11376341	0.0011915	0.00013799	2.15469e-17	1.02074e-11	6.22699e-15	NA
cg27061485	-0.000957766	0.000110942	2.1816e-17	1.03349e-11	6.29839e-15	CBFA2T3
cg22626522	-0.000554232	6.42028e-05	2.19009e-17	1.03751e-11	6.31653e-15	TEF
cg27555092	0.000801607	9.28743e-05	2.21579e-17	1.04969e-11	6.3842e-15	ALPK2
cg09974965	-0.000982625	0.000113847	2.21846e-17	1.05096e-11	6.38548e-15	NA
cg21301224	-0.000951736	0.000110358	2.34682e-17	1.11176e-11	6.74814e-15	LYN
cg14096899	0.00110092	0.000127664	2.35593e-17	1.11608e-11	6.76751e-15	NA
cg04322363	-0.000785246	9.10799e-05	2.40181e-17	1.13781e-11	6.89238e-15	NA
cg09163035	-0.000929714	0.00010785	2.41728e-17	1.14514e-11	6.92982e-15	LASP1
cg21387281	-0.000902271	0.000104672	2.42668e-17	1.1496e-11	6.94981e-15	OGFR
cg02849956	-0.000871994	0.000101169	2.44248e-17	1.15708e-11	6.98805e-15	NA
cg22867816	-0.00133088	0.000154466	2.50574e-17	1.18705e-11	7.16187e-15	PROM1
cg10655396	-0.000410829	4.76885e-05	2.53007e-17	1.19857e-11	7.22419e-15	HMHA1
cg12498580	-0.000875168	0.000101613	2.57405e-17	1.21941e-11	7.34244e-15	NA
cg03120555	-0.00212319	0.000246518	2.58314e-17	1.22371e-11	7.361e-15	PRKAR1B
cg13472584	-0.00119277	0.000138555	2.66397e-17	1.262e-11	7.58377e-15	PRDM2
cg24878115	-0.000446943	5.19148e-05	2.69712e-17	1.27771e-11	7.67053e-15	SSBP4
cg13139542	0.000964238	0.000112035	2.70626e-17	1.28204e-11	7.68887e-15	NA
cg24683623	0.00106317	0.000123615	2.83925e-17	1.34504e-11	8.0587e-15	FGF2
cg14039237	-0.000728343	8.47082e-05	2.89576e-17	1.37181e-11	8.21092e-15	SLC25A25
cg18942579	-0.00139104	0.00016187	3.00848e-17	1.42521e-11	8.52209e-15	VMP1
cg11899596	0.000823114	9.58098e-05	3.06907e-17	1.45391e-11	8.68512e-15	TONSL
cg21829239	-0.00144899	0.000168688	3.10367e-17	1.4703e-11	8.77433e-15	SLAMF1
cg16767506	-0.00161194	0.000187669	3.11926e-17	1.47769e-11	8.80972e-15	NA
cg10867751	-0.000740471	8.623e-05	3.16933e-17	1.50141e-11	8.93903e-15	LDLRAP1
cg03004371	-0.00134506	0.000156637	3.17131e-17	1.50235e-11	8.93903e-15	ALDH1A3
cg11039241	-0.00134487	0.000156644	3.21263e-17	1.52192e-11	9.04659e-15	RPH3AL
cg06130714	-0.000356329	4.15059e-05	3.22522e-17	1.52789e-11	9.07311e-15	GAS7
cg05570258	-0.000439932	5.12558e-05	3.27674e-17	1.55229e-11	9.20897e-15	CDHR3
cg26256521	-0.000770454	8.98032e-05	3.3924e-17	1.60709e-11	9.52467e-15	NA
cg00569418	-0.000735832	8.58138e-05	3.50567e-17	1.66074e-11	9.83302e-15	ADM5
cg01329005	-0.000998376	0.000116467	3.58052e-17	1.6962e-11	1.00331e-14	BST2
cg19760965	-0.00191478	0.000223378	3.58784e-17	1.69967e-11	1.00438e-14	XXYLT1
cg00525964	-0.00125803	0.000146805	3.68308e-17	1.74479e-11	1.03003e-14	NA
cg25693349	-0.00104306	0.000121758	3.74768e-17	1.77539e-11	1.04707e-14	PSMB8
cg12103569	-0.00122408	0.000142894	3.75367e-17	1.77823e-11	1.04772e-14	SFSWAP
cg10426370	0.00103498	0.000120846	3.80965e-17	1.80475e-11	1.06231e-14	ESM1
cg22176709	-0.001012	0.000118192	3.88098e-17	1.83854e-11	1.08088e-14	NA
cg10549018	-0.0010105	0.000118019	3.8838e-17	1.83988e-11	1.08088e-14	TLL2
cg13222915	-0.000851317	9.94445e-05	3.92838e-17	1.86099e-11	1.09217e-14	NA
cg12503394	-0.00140318	0.000163906	3.93203e-17	1.86273e-11	1.09217e-14	TMEM184A
cg21163444	-0.00106962	0.000124991	4.02832e-17	1.90834e-11	1.11783e-14	ZNF385A
cg25134859	-0.00088974	0.000103972	4.03345e-17	1.91077e-11	1.11817e-14	FBXW11
cg27293155	0.00108949	0.000127316	4.03791e-17	1.91288e-11	1.11832e-14	NA
cg06553792	0.000888311	0.000103836	4.11719e-17	1.95044e-11	1.13918e-14	NA
cg22324029	-0.00134165	0.000156828	4.12135e-17	1.95241e-11	1.13922e-14	HLA-DMB
cg14023999	0.00115255	0.000134744	4.17263e-17	1.9767e-11	1.15228e-14	NA
cg21228270	-0.000848367	9.91919e-05	4.19423e-17	1.98694e-11	1.15713e-14	NA
cg09852607	-0.000717999	8.39992e-05	4.38073e-17	2.07529e-11	1.20742e-14	GATA2
cg12700271	-0.000626596	7.33267e-05	4.45261e-17	2.10934e-11	1.22605e-14	HLA-E
cg02966574	-0.000633206	7.41107e-05	4.49659e-17	2.13018e-11	1.23697e-14	CORO2B
cg25368647	-0.00101324	0.00011859	4.50572e-17	2.1345e-11	1.23829e-14	MXD3
cg15428620	-0.000854013	9.99652e-05	4.5312e-17	2.14657e-11	1.24409e-14	SFXN3
cg18402166	0.000957717	0.000112225	4.88048e-17	2.31203e-11	1.3387e-14	LOC146880
cg11384744	-0.00118235	0.000138606	5.02438e-17	2.3802e-11	1.37685e-14	TSPAN13
cg00546897	-0.000994509	0.000116619	5.12512e-17	2.42793e-11	1.40312e-14	LOC284837
cg03220447	-0.00063833	7.48609e-05	5.17224e-17	2.45025e-11	1.41466e-14	NAV2
cg02256576	0.000779415	9.1428e-05	5.24974e-17	2.48697e-11	1.43449e-14	CES3
cg02821342	-0.000943113	0.000110648	5.30845e-17	2.51478e-11	1.44914e-14	NA
cg24044501	-0.000553037	6.48862e-05	5.32902e-17	2.52452e-11	1.45337e-14	NA
cg11381564	-0.000725763	8.51842e-05	5.47126e-17	2.59191e-11	1.49074e-14	PSMB8
cg04784315	-0.00090274	0.000105972	5.51933e-17	2.61468e-11	1.50241e-14	NA
cg04689606	-0.00063656	7.47948e-05	5.89856e-17	2.79433e-11	1.60411e-14	VWA2
cg19103704	-0.000794159	9.33611e-05	6.09985e-17	2.88969e-11	1.65727e-14	FCGBP
cg13380995	0.000794991	9.35541e-05	6.54085e-17	3.0986e-11	1.7754e-14	NA
cg07631359	0.000801885	9.43546e-05	6.56288e-17	3.10904e-11	1.77969e-14	IRAK2
cg16638092	-0.00110282	0.000129829	6.73119e-17	3.18877e-11	1.8236e-14	RPTOR
cg10184289	-0.00121816	0.000143489	6.99054e-17	3.31164e-11	1.89207e-14	SERTAD2
cg06329093	-0.000750352	8.83947e-05	7.03297e-17	3.33174e-11	1.90175e-14	ZDHHC1
cg10341242	-0.000866539	0.000102096	7.09825e-17	3.36266e-11	1.91759e-14	ADCY7
cg14510299	-0.000702529	8.28505e-05	7.57169e-17	3.58695e-11	2.04356e-14	AHDC1
cg00277898	-0.000234389	2.76491e-05	7.71438e-17	3.65454e-11	2.0801e-14	VWA7
cg13305823	-0.00129248	0.000152499	7.8294e-17	3.70903e-11	2.10913e-14	MAS1L
cg11227278	-0.000692211	8.17017e-05	8.02248e-17	3.8005e-11	2.15911e-14	KLHL29
cg24939194	-0.000848093	0.000100104	8.0311e-17	3.80458e-11	2.1594e-14	LFNG
cg07985890	-0.00257022	0.000303536	8.33075e-17	3.94653e-11	2.23786e-14	NEAT1
cg20022223	-0.00061854	7.3069e-05	8.49612e-17	4.02488e-11	2.28014e-14	NA
cg23066564	-0.000678043	8.01156e-05	8.63165e-17	4.08908e-11	2.31434e-14	MIRLET7BHG
cg16884222	-0.00106673	0.000126126	9.02717e-17	4.27645e-11	2.41812e-14	NEAT1
cg14348967	-0.00146829	0.000173632	9.12201e-17	4.32138e-11	2.44123e-14	NA
cg16647844	-0.00127782	0.00015112	9.17054e-17	4.34437e-11	2.45193e-14	NA
cg02264407	0.00103391	0.000122343	9.52549e-17	4.51252e-11	2.54445e-14	LMO7
cg17738521	-0.00112508	0.000133181	9.7682e-17	4.6275e-11	2.60684e-14	HIVEP2
cg06815950	-0.00117602	0.000139206	9.78067e-17	4.63341e-11	2.60774e-14	CUX2
cg02439077	0.000901658	0.000106759	9.9375e-17	4.7077e-11	2.64708e-14	NODAL
cg17489312	-0.00117692	0.000139359	9.9682e-17	4.72225e-11	2.65279e-14	SPSB1
cg16230352	-0.00083551	9.89366e-05	9.99485e-17	4.73487e-11	2.65741e-14	NA
cg25953930	0.00115912	0.00013727	1.00632e-16	4.76727e-11	2.67311e-14	NA
cg19258882	0.000751074	8.89644e-05	1.01966e-16	4.83042e-11	2.706e-14	ERBB3
cg08972170	-0.00113621	0.000134639	1.04873e-16	4.96815e-11	2.78057e-14	C7orf41
cg14145338	-0.00124898	0.000148012	1.05472e-16	4.99653e-11	2.7918e-14	LCN8
cg16462073	-0.000671587	7.95892e-05	1.05492e-16	4.99746e-11	2.7918e-14	NA
cg20234060	-0.000435565	5.16318e-05	1.07475e-16	5.09143e-11	2.84166e-14	CARNS1
cg07285673	-0.000686718	8.1412e-05	1.0812e-16	5.12198e-11	2.85607e-14	CLIP4
cg15175129	-0.000880545	0.000104407	1.09408e-16	5.18299e-11	2.88742e-14	MSRB3
cg02361027	0.000957455	0.000113531	1.09721e-16	5.1978e-11	2.893e-14	LRP2
cg02735762	-0.000369122	4.37849e-05	1.12316e-16	5.32075e-11	2.95871e-14	TTF1
cg02186444	-0.000886663	0.000105208	1.14729e-16	5.43506e-11	3.01948e-14	ARMC7
cg11435826	-0.000764204	9.06799e-05	1.14907e-16	5.4435e-11	3.02139e-14	CACNA1C
cg09464137	-0.00054344	6.45012e-05	1.171e-16	5.5474e-11	3.07623e-14	HPCAL1
cg10750182	-0.000757629	8.99497e-05	1.19294e-16	5.65131e-11	3.13097e-14	NA
cg11828203	0.000657877	7.81324e-05	1.22239e-16	5.79086e-11	3.20535e-14	GHRHR
cg20622019	-0.0014645	0.000173982	1.24456e-16	5.89587e-11	3.26048e-14	ADA
cg11538810	-0.000704138	8.36621e-05	1.25518e-16	5.94619e-11	3.2853e-14	MIRLET7BHG
cg15344028	-0.00119517	0.000142015	1.26291e-16	5.9828e-11	3.3025e-14	ICOS
cg07003407	-0.00075959	9.02649e-05	1.26856e-16	6.00954e-11	3.31297e-14	LOC284837
cg02187522	-0.000731997	8.69865e-05	1.26923e-16	6.01275e-11	3.31297e-14	AVP
cg00055073	-0.000854267	0.000101522	1.27542e-16	6.04204e-11	3.32607e-14	NA
cg22928599	0.000585335	6.95705e-05	1.28462e-16	6.08565e-11	3.34702e-14	PNMAL2
cg23459363	0.000803935	9.55553e-05	1.28723e-16	6.098e-11	3.35076e-14	NA
cg17969560	-0.000689239	8.19212e-05	1.29693e-16	6.14394e-11	3.37293e-14	LTBP3
cg08196758	-0.000587412	6.98519e-05	1.32931e-16	6.29738e-11	3.45402e-14	NA
cg01068906	-0.000668525	7.95026e-05	1.33522e-16	6.32534e-11	3.46621e-14	NOD2
cg25391820	-0.000892876	0.000106204	1.35181e-16	6.40395e-11	3.5061e-14	NA
cg24994319	-0.00141005	0.000167724	1.35402e-16	6.41441e-11	3.50718e-14	NA
cg26581729	-0.000837092	9.9572e-05	1.35468e-16	6.41754e-11	3.50718e-14	NPDC1
cg20133890	-0.000743272	8.8431e-05	1.38761e-16	6.57354e-11	3.58918e-14	LY6G6E
cg06407111	-0.000831405	9.89902e-05	1.44443e-16	6.84271e-11	3.73277e-14	TRIM47
cg27471246	-0.00107741	0.000128319	1.47481e-16	6.98663e-11	3.80784e-14	ERG
cg19604369	0.000770933	9.18273e-05	1.48568e-16	7.03813e-11	3.83245e-14	ABCC2
cg16694480	-0.00113952	0.000135817	1.54923e-16	7.3392e-11	3.99278e-14	CAPZB
cg20721135	-0.000963484	0.000114859	1.56971e-16	7.4362e-11	4.04191e-14	RASA3
cg08099136	-0.00101543	0.000121082	1.60018e-16	7.58056e-11	4.11667e-14	PSMB8
cg26916780	-0.00122362	0.000146021	1.68238e-16	7.96997e-11	4.32425e-14	ZNF609
cg01847344	-0.000579053	6.91071e-05	1.6932e-16	8.02123e-11	4.34815e-14	TSPEAR
cg24647428	0.00104686	0.000124969	1.71967e-16	8.1466e-11	4.41214e-14	NA
cg08141659	-0.00109094	0.000130239	1.72707e-16	8.18164e-11	4.42715e-14	MCF2L
cg09307468	-0.000417307	4.98239e-05	1.73813e-16	8.23408e-11	4.45153e-14	PLAGL1
cg10713589	-0.00156137	0.000186443	1.75949e-16	8.33525e-11	4.50219e-14	NA
cg16733203	-0.00118468	0.000141499	1.78381e-16	8.45044e-11	4.56033e-14	NA
cg08009275	-0.000469899	5.61304e-05	1.80121e-16	8.53291e-11	4.60071e-14	FAM195B
cg08162476	-0.000598107	7.15077e-05	1.90736e-16	9.03576e-11	4.86749e-14	IQSEC1
cg21527621	-0.000459134	5.49117e-05	1.9642e-16	9.30503e-11	5.00807e-14	ACOT11
cg24593138	-0.000802919	9.60443e-05	1.97031e-16	9.33397e-11	5.01917e-14	CAPZB
cg16912563	0.0010035	0.000120051	1.98761e-16	9.41594e-11	5.05874e-14	NA
cg24119607	-0.000935656	0.000111966	2.02259e-16	9.58165e-11	5.14319e-14	CXXC5
cg21990144	-0.000959386	0.000114808	2.02507e-16	9.5934e-11	5.14492e-14	CLK1
cg12690119	-0.00107583	0.000128766	2.04993e-16	9.71117e-11	5.20345e-14	ZBTB38
cg11573518	-0.000763459	9.13811e-05	2.05348e-16	9.72799e-11	5.20784e-14	CLIP2
cg16125874	0.00124875	0.000149495	2.08132e-16	9.85988e-11	5.27376e-14	CLEC14A
cg23987137	0.000812053	9.7251e-05	2.12981e-16	1.00896e-10	5.39185e-14	PDE4D
cg11210880	0.000796604	9.54319e-05	2.18535e-16	1.03527e-10	5.52755e-14	ADTRP
cg01948201	0.000413475	4.95388e-05	2.19154e-16	1.0382e-10	5.53831e-14	LGALSL
cg05903330	-0.000837647	0.00010037	2.2065e-16	1.04529e-10	5.57118e-14	CBX7
cg00078456	-0.00148231	0.000177705	2.28187e-16	1.08099e-10	5.75639e-14	MIB2
cg04728789	-0.000535696	6.42267e-05	2.29427e-16	1.08687e-10	5.78259e-14	CSNK1E
cg06724693	-0.00109588	0.000131393	2.29903e-16	1.08912e-10	5.78947e-14	PRDM16
cg19592472	-0.00148577	0.000178202	2.35706e-16	1.11661e-10	5.93037e-14	OXT
cg20889322	-0.00094668	0.000113567	2.38621e-16	1.13042e-10	5.99843e-14	NA
cg20294319	-0.00137976	0.000165567	2.42814e-16	1.15028e-10	6.09847e-14	LRCH1
cg02933228	-0.000587496	7.05173e-05	2.47577e-16	1.17285e-10	6.21265e-14	CDC42BPG
cg21201294	-0.000387066	4.64693e-05	2.51033e-16	1.18922e-10	6.29384e-14	NA
cg09079018	-0.000502286	6.03048e-05	2.51514e-16	1.1915e-10	6.30038e-14	NA
cg20794351	0.00124909	0.000150002	2.56128e-16	1.21336e-10	6.41035e-14	NA
cg11474701	-0.00113874	0.000136764	2.57058e-16	1.21776e-10	6.42798e-14	NA
cg06728055	-0.000909495	0.000109289	2.66567e-16	1.26281e-10	6.65995e-14	WWTR1
cg13067635	-0.00101403	0.000121864	2.68198e-16	1.27054e-10	6.69483e-14	NA
cg19797376	-0.000902254	0.000108476	2.75594e-16	1.30557e-10	6.87345e-14	TAL1
cg06396119	0.00140269	0.00016866	2.77596e-16	1.31506e-10	6.91735e-14	NA
cg05460329	0.00104416	0.000125568	2.80152e-16	1.32717e-10	6.97495e-14	CLDN5
cg04037585	0.00121205	0.000145787	2.84403e-16	1.34731e-10	7.07464e-14	GNAO1
cg03290131	-0.00101693	0.000122322	2.84778e-16	1.34908e-10	7.0778e-14	DUSP5
cg20563269	-0.000632275	7.6062e-05	2.86586e-16	1.35765e-10	7.11656e-14	NA
cg14142087	-0.00101352	0.000121926	2.86959e-16	1.35941e-10	7.11963e-14	NA
cg01611622	-0.000584411	7.03167e-05	2.90011e-16	1.37387e-10	7.18911e-14	SBSN
cg27087650	-0.000706947	8.50712e-05	2.9274e-16	1.3868e-10	7.25047e-14	BCL3
cg07798593	-0.000655338	7.88739e-05	2.95676e-16	1.40071e-10	7.31686e-14	ZMIZ1
cg04859117	0.000556294	6.69504e-05	2.96046e-16	1.40246e-10	7.31967e-14	MRPL23-AS1
cg23385718	0.000920868	0.000110835	2.96542e-16	1.40481e-10	7.32559e-14	NA
cg09421111	-0.00131408	0.00015816	2.96948e-16	1.40674e-10	7.3293e-14	GPR56
cg04671742	0.000617165	7.43088e-05	3.03422e-16	1.4374e-10	7.48262e-14	LAG3
cg04332373	-0.000563998	6.79152e-05	3.05733e-16	1.44835e-10	7.53311e-14	CD38
cg27143082	-0.000541484	6.522e-05	3.10661e-16	1.4717e-10	7.64795e-14	VWA7
cg01079060	-0.00088648	0.000106785	3.13474e-16	1.48502e-10	7.71056e-14	HIPK2
cg20019356	0.00100631	0.000121246	3.17347e-16	1.50337e-10	7.7991e-14	ESR2
cg22595391	-0.000633719	7.63783e-05	3.23991e-16	1.53485e-10	7.95555e-14	C17orf62
cg04466886	-0.000880918	0.000106197	3.2899e-16	1.55853e-10	8.07137e-14	NA
cg09613192	0.000947489	0.00011422	3.2997e-16	1.56317e-10	8.08847e-14	NA
cg05901196	-0.00109513	0.000132048	3.33484e-16	1.57982e-10	8.1676e-14	CCDC6
cg16477774	-0.000786509	9.48422e-05	3.35143e-16	1.58768e-10	8.20121e-14	LTBP3
cg27539234	-0.000550642	6.64056e-05	3.37038e-16	1.59666e-10	8.24053e-14	GPS2
cg05840412	-0.000778387	9.3869e-05	3.37623e-16	1.59943e-10	8.24777e-14	NA
cg07060794	-0.000930475	0.00011229	3.52632e-16	1.67053e-10	8.60707e-14	IGF2BP3
cg16815625	0.00110441	0.000133285	3.53552e-16	1.67488e-10	8.62215e-14	TRAPPC9
cg00219303	-0.000392144	4.73287e-05	3.55317e-16	1.68325e-10	8.6578e-14	TRIOBP
cg18290775	0.00129633	0.00015647	3.58019e-16	1.69605e-10	8.71623e-14	PLEKHD1
cg21608519	-0.000820059	9.90148e-05	3.65213e-16	1.73013e-10	8.8838e-14	NA
cg01901101	-0.000736215	8.89623e-05	3.84317e-16	1.82063e-10	9.34055e-14	NA
cg01108243	-0.00105781	0.00012785	3.89664e-16	1.84596e-10	9.46245e-14	TUBB1
cg26828842	0.00093807	0.000113382	3.90183e-16	1.84842e-10	9.46702e-14	NA
cg22159815	-0.000942934	0.000113979	3.92663e-16	1.86017e-10	9.51911e-14	MIR29C
cg26269677	-0.00129366	0.000156386	3.94384e-16	1.86832e-10	9.55274e-14	CRHBP
cg02951357	0.000879225	0.00010629	3.95192e-16	1.87215e-10	9.55646e-14	NA
cg12490887	0.000746201	9.02076e-05	3.95207e-16	1.87222e-10	9.55646e-14	NR5A1
cg16057915	-0.000921595	0.000111414	3.95985e-16	1.8759e-10	9.56719e-14	PEX14
cg04134748	-0.00141569	0.000171184	4.01671e-16	1.90284e-10	9.69636e-14	PRDM16
cg21954370	-0.00101422	0.000122671	4.08266e-16	1.93408e-10	9.84725e-14	NA
cg03190891	-0.000930724	0.000112595	4.13601e-16	1.95936e-10	9.96751e-14	SORBS1
cg15090899	0.00120996	0.000146409	4.19773e-16	1.98859e-10	1.01077e-13	RPS6KA2
cg01978937	-0.000946712	0.000114575	4.24552e-16	2.01124e-10	1.02142e-13	NA
cg23369529	-0.000241534	2.92373e-05	4.30139e-16	2.0377e-10	1.03399e-13	GADD45A
cg16306870	-0.00184862	0.000223846	4.39804e-16	2.08349e-10	1.05634e-13	XXYLT1
cg26871347	-0.00105069	0.00012723	4.40244e-16	2.08557e-10	1.05651e-13	MSI2
cg22292753	-0.000887257	0.000107446	4.41946e-16	2.09364e-10	1.0597e-13	RAI1
cg18889144	-0.000377683	4.57399e-05	4.4376e-16	2.10223e-10	1.06316e-13	GPBP1L1
cg02997316	-0.000313502	3.79811e-05	4.54474e-16	2.15298e-10	1.08791e-13	LMNA
cg08025954	-0.000284786	3.45052e-05	4.57158e-16	2.1657e-10	1.09342e-13	ADORA2A
cg07145783	-0.00111323	0.000134886	4.58112e-16	2.17022e-10	1.09479e-13	ITLN1
cg14246703	0.000852085	0.000103261	4.63236e-16	2.19449e-10	1.10611e-13	NA
cg08297985	-0.000577499	7.00221e-05	4.79351e-16	2.27084e-10	1.14363e-13	NA
cg07656173	-0.00171366	0.000207916	4.99768e-16	2.36755e-10	1.19135e-13	PROM1
cg06046912	-0.000729582	8.85261e-05	5.02245e-16	2.37929e-10	1.19626e-13	CCDC104
cg08039560	-0.000537826	6.52618e-05	5.04274e-16	2.3889e-10	1.20009e-13	NA
cg27198696	-0.000721708	8.75857e-05	5.08847e-16	2.41057e-10	1.20997e-13	LY6G6E
cg20345915	0.000888298	0.000107835	5.17717e-16	2.45259e-10	1.23003e-13	RGS10
cg06928797	-0.000688451	8.35825e-05	5.20912e-16	2.46772e-10	1.2366e-13	SIK3
cg20274462	-0.000550616	6.68519e-05	5.22696e-16	2.47617e-10	1.2398e-13	NA
cg14093474	-0.00069178	8.39973e-05	5.25237e-16	2.48821e-10	1.2448e-13	PRDM2
cg13853141	-0.000650404	7.89754e-05	5.26091e-16	2.49225e-10	1.24579e-13	ZAP70
cg23592421	-0.000849016	0.000103089	5.26747e-16	2.49536e-10	1.24631e-13	NA
cg02635407	-0.000556034	6.7539e-05	5.37488e-16	2.54625e-10	1.27067e-13	SH3TC1
cg07474022	-0.000362393	4.40754e-05	5.84437e-16	2.76866e-10	1.38052e-13	SRC
cg09276998	-0.0010342	0.00012582	5.96406e-16	2.82536e-10	1.40763e-13	SVIL
cg15195412	-0.000762682	9.27978e-05	6.0007e-16	2.84272e-10	1.41511e-13	CX3CL1
cg23140706	-0.000868542	0.000105699	6.07826e-16	2.87946e-10	1.43222e-13	NFE2
cg23752007	0.000837075	0.000101875	6.09879e-16	2.88919e-10	1.43587e-13	ELMO1
cg11570791	-0.000288101	3.50708e-05	6.19254e-16	2.9336e-10	1.45674e-13	CD3E
cg03108070	-0.000645714	7.86102e-05	6.22797e-16	2.95038e-10	1.46387e-13	B3GALT4
cg13757845	-0.00112862	0.000137419	6.27742e-16	2.97381e-10	1.47428e-13	NA
cg06329392	-0.000463384	5.64233e-05	6.29522e-16	2.98224e-10	1.47725e-13	NA
cg09000832	0.00117363	0.000142926	6.35245e-16	3.00935e-10	1.48946e-13	NA
cg14260530	-0.000600729	7.316e-05	6.37362e-16	3.01938e-10	1.4932e-13	AKNA
cg17353337	0.000868378	0.000105774	6.44634e-16	3.05383e-10	1.509e-13	NHSL1
cg17338821	-0.000816136	9.94364e-05	6.54689e-16	3.10146e-10	1.53128e-13	FLNB
cg06939451	-0.00126692	0.000154367	6.58582e-16	3.11991e-10	1.53912e-13	SSBP2
cg06495038	-0.00110077	0.000134187	6.77288e-16	3.20852e-10	1.58155e-13	CRHBP
cg03152187	-0.00037167	4.53087e-05	6.78412e-16	3.21385e-10	1.58288e-13	2009-09-01
cg09653641	-0.00132262	0.000161238	6.7923e-16	3.21772e-10	1.58349e-13	CDK6
cg26907438	-0.00043035	5.24847e-05	6.97364e-16	3.30363e-10	1.62444e-13	NTPCR
cg19075787	-0.0008941	0.000109047	6.99148e-16	3.31208e-10	1.62727e-13	NA
cg11864574	0.00144878	0.000176752	7.131e-16	3.37818e-10	1.6584e-13	SPAG6
cg01526748	0.000902715	0.000110199	7.4157e-16	3.51305e-10	1.72321e-13	FGF12
cg02909097	0.000933575	0.000113997	7.54421e-16	3.57392e-10	1.75164e-13	RAP1GAP2
cg07243147	-0.0010296	0.000125832	7.98303e-16	3.78181e-10	1.85203e-13	NA
cg23222488	-0.000557293	6.8113e-05	8.01247e-16	3.79576e-10	1.85735e-13	NA
cg19628469	-0.00087685	0.000107191	8.1056e-16	3.83987e-10	1.87741e-13	ELANE
cg26104196	-0.000793385	9.70021e-05	8.18431e-16	3.87716e-10	1.89289e-13	IGSF9
cg16521454	-0.000399762	4.88764e-05	8.18565e-16	3.8778e-10	1.89289e-13	SMIM3
cg00740389	-0.000438461	5.36076e-05	8.20602e-16	3.88745e-10	1.89606e-13	ITGB7
cg02824029	-0.00121457	0.000148536	8.32965e-16	3.94601e-10	1.922e-13	GABBR1
cg02150926	-0.000984149	0.000120359	8.33173e-16	3.947e-10	1.922e-13	NA
cg14004678	-0.000971884	0.00011886	8.35031e-16	3.9558e-10	1.92473e-13	CANT1
cg03852570	-0.000648431	7.93069e-05	8.39902e-16	3.97888e-10	1.9344e-13	PYROXD2
cg09772299	0.000714992	8.74575e-05	8.4348e-16	3.99583e-10	1.94108e-13	NA
cg13836518	-0.000851936	0.000104221	8.49073e-16	4.02232e-10	1.95238e-13	CORO2A
cg03479209	-0.00104776	0.000128224	8.69447e-16	4.11884e-10	1.99762e-13	FLNB
cg16137564	-0.00120849	0.000147896	8.71421e-16	4.12819e-10	2.00055e-13	NA
cg07126783	-0.00107184	0.000131234	8.96209e-16	4.24562e-10	2.0558e-13	RPTOR
cg11294761	0.000699294	8.56212e-05	8.97817e-16	4.25324e-10	2.05784e-13	CD7
cg08398371	-0.000542451	6.64247e-05	9.03239e-16	4.27892e-10	2.06753e-13	CCDC97
cg01297180	0.000925673	0.000113352	9.03493e-16	4.28012e-10	2.06753e-13	NA
cg07157107	-0.000955543	0.000117026	9.11561e-16	4.31835e-10	2.08433e-13	CHRNA6
cg27217148	-0.000791454	9.69965e-05	9.52264e-16	4.51117e-10	2.17566e-13	PCGF6
cg20525527	-0.00056805	6.96276e-05	9.61317e-16	4.55406e-10	2.19459e-13	MPRIP
cg20033652	-0.000777002	9.52549e-05	9.71228e-16	4.60101e-10	2.21544e-13	NIN
cg17022232	-0.00114964	0.00014094	9.743e-16	4.61556e-10	2.22068e-13	HLA-DMB
cg18709110	-0.000881902	0.000108126	9.78559e-16	4.63574e-10	2.22861e-13	NA
cg17187521	-0.000833709	0.000102233	9.87961e-16	4.68028e-10	2.24676e-13	NCOR2
cg05628049	-0.000501577	6.15065e-05	9.881e-16	4.68094e-10	2.24676e-13	NA
cg21242356	-0.00076158	9.3411e-05	1.0035e-15	4.7539e-10	2.27996e-13	HOXB-AS3
cg23457901	-0.000544259	6.67985e-05	1.05617e-15	5.00338e-10	2.39771e-13	TRAM2
cg07961098	0.001291	0.000158516	1.07313e-15	5.08373e-10	2.43428e-13	NA
cg14292619	-0.00148362	0.000182175	1.07668e-15	5.10056e-10	2.4404e-13	GLIPR1L2
cg17879376	-0.000501218	6.15642e-05	1.09725e-15	5.19802e-10	2.48506e-13	BAI2
cg06955484	-0.000883674	0.000108604	1.13811e-15	5.39156e-10	2.57555e-13	TAL1
cg03138955	0.00124777	0.000153374	1.14864e-15	5.44145e-10	2.59732e-13	SH2D4A
cg20938359	-0.000834997	0.000102649	1.16104e-15	5.50021e-10	2.62329e-13	SLC6A12
cg09281220	-0.00056271	6.91831e-05	1.16646e-15	5.52588e-10	2.63345e-13	NA
cg20253856	-0.00052494	6.45721e-05	1.20325e-15	5.70016e-10	2.71437e-13	IGF1R
cg05181795	-0.000879948	0.000108243	1.20466e-15	5.70683e-10	2.7154e-13	NA
cg25461186	-0.000718516	8.84113e-05	1.22847e-15	5.81964e-10	2.76689e-13	MLXIP
cg04792777	-0.000625769	7.70389e-05	1.26792e-15	6.00654e-10	2.85351e-13	NA
cg26915799	-0.0011528	0.000141956	1.2875e-15	6.09928e-10	2.89528e-13	IPO9
cg05880105	-0.000259967	3.20146e-05	1.29288e-15	6.12478e-10	2.9051e-13	MIR150
cg24170529	-0.000610526	7.51923e-05	1.30015e-15	6.15921e-10	2.91864e-13	NA
cg14471064	-0.000376657	4.63894e-05	1.30095e-15	6.16298e-10	2.91864e-13	GPSM1
cg15798221	-0.000418008	5.14924e-05	1.31732e-15	6.24057e-10	2.95306e-13	LOC146880
cg14161821	-0.0011756	0.000144823	1.32187e-15	6.26213e-10	2.96094e-13	KDM4C
cg16145216	-0.00125967	0.000155194	1.32889e-15	6.29537e-10	2.97305e-13	HIVEP3
cg13298859	-0.000987245	0.000121632	1.32936e-15	6.2976e-10	2.97305e-13	LFNG
cg21333338	-0.000677153	8.34336e-05	1.33563e-15	6.32729e-10	2.98473e-13	RAP1GAP2
cg10467098	-0.000691075	8.51608e-05	1.3473e-15	6.38259e-10	3.00847e-13	NA
cg00350296	-0.000706811	8.71018e-05	1.34912e-15	6.39121e-10	3.01018e-13	CD248
cg27133224	-0.000565528	6.9705e-05	1.36587e-15	6.47057e-10	3.04518e-13	SCAMP2
cg06388418	-0.000520693	6.41821e-05	1.37032e-15	6.49164e-10	3.05271e-13	NSMCE1
cg14765414	-0.000836012	0.000103073	1.39011e-15	6.58538e-10	3.09438e-13	MCF2L
cg02747950	-0.000955016	0.000117758	1.40115e-15	6.6377e-10	3.11654e-13	RAB8B
cg11394785	-0.000450158	5.55195e-05	1.42061e-15	6.72988e-10	3.15736e-13	LTC4S
cg04313735	0.000728745	8.98763e-05	1.42896e-15	6.76944e-10	3.17346e-13	PLEKHB1
cg26677394	-0.000880826	0.000108689	1.46533e-15	6.94173e-10	3.2517e-13	RCAN2
cg01763916	-0.00120774	0.000149075	1.49433e-15	7.07911e-10	3.31348e-13	SMAP2
cg11985480	0.00117052	0.000144532	1.53492e-15	7.27138e-10	3.40083e-13	NA
cg18120259	-0.000992784	0.00012263	1.56254e-15	7.40223e-10	3.45935e-13	LOC100132354
cg08462055	-0.00105575	0.000130413	1.56628e-15	7.41994e-10	3.46495e-13	ZNF609
cg06340364	-0.000671743	8.29836e-05	1.57349e-15	7.45411e-10	3.47821e-13	ZNF853
cg14710552	-0.00114466	0.000141428	1.58945e-15	7.5297e-10	3.51076e-13	TMEM140
cg07103722	-0.000685987	8.47541e-05	1.59208e-15	7.54216e-10	3.51386e-13	NA
cg05325934	-0.00039064	4.82726e-05	1.60447e-15	7.60085e-10	3.53847e-13	JAZF1
cg16586538	-0.00100645	0.000124373	1.60673e-15	7.61159e-10	3.54074e-13	PPP1R10
cg05136169	-0.000706773	8.73727e-05	1.64454e-15	7.79071e-10	3.62127e-13	AVP
cg23754924	-0.000922595	0.000114061	1.65195e-15	7.82582e-10	3.63479e-13	RGMA
cg14672994	-0.000503833	6.23042e-05	1.67692e-15	7.94411e-10	3.68689e-13	ACSF2
cg00360761	-0.00100389	0.000124171	1.7035e-15	8.07001e-10	3.74244e-13	NA
cg12550731	0.00081403	0.00010074	1.75859e-15	8.33097e-10	3.86049e-13	C1orf21
cg04970064	-0.000758983	9.39408e-05	1.77394e-15	8.40373e-10	3.89122e-13	NA
cg04188920	-0.00111245	0.000137692	1.78182e-15	8.44102e-10	3.90549e-13	PFKP
cg27108424	0.000693211	8.58076e-05	1.78359e-15	8.44941e-10	3.90638e-13	NA
cg04176246	-0.000627309	7.76592e-05	1.79691e-15	8.51253e-10	3.93255e-13	MSI2
cg10304534	0.00124863	0.000154592	1.80779e-15	8.56405e-10	3.95332e-13	ABCC4
cg04716261	0.000582557	7.21305e-05	1.81464e-15	8.59653e-10	3.96528e-13	ACTRT2
cg24166100	0.000810155	0.000100362	1.87344e-15	8.87506e-10	4.08792e-13	NA
cg05404233	0.00075721	9.3804e-05	1.87417e-15	8.87853e-10	4.08792e-13	NA
cg18034719	-0.000454332	5.62827e-05	1.87506e-15	8.88273e-10	4.08792e-13	GRK6
cg03507326	0.001326	0.000164371	1.95049e-15	9.24009e-10	4.24914e-13	NA
cg26607031	-0.00134411	0.000166608	1.95865e-15	9.27875e-10	4.26366e-13	SLC25A33
cg04806562	-0.000791651	9.81502e-05	1.97111e-15	9.33778e-10	4.28752e-13	TEX19
cg04997045	-0.0012277	0.00015223	1.98544e-15	9.40563e-10	4.3154e-13	CTBP1
cg10728351	-0.00148717	0.000184435	2.00688e-15	9.5072e-10	4.35868e-13	NA
cg16151538	-0.000770968	9.56157e-05	2.00974e-15	9.52076e-10	4.36158e-13	TRPC4AP
cg24176731	0.000976978	0.000121167	2.01139e-15	9.52857e-10	4.36185e-13	PLEKHB1
cg23429698	-0.00141661	0.000175747	2.05169e-15	9.7195e-10	4.44588e-13	NA
cg16353628	-0.000934409	0.000115926	2.05355e-15	9.7283e-10	4.44653e-13	KCMF1
cg13228442	-0.000571239	7.09078e-05	2.1249e-15	1.00663e-09	4.59755e-13	TEF
cg25015038	-0.000892627	0.000110836	2.16949e-15	1.02776e-09	4.69048e-13	NA
cg06832687	-0.000807285	0.000100249	2.17697e-15	1.0313e-09	4.70309e-13	PPT2
cg20225745	-0.000623184	7.73895e-05	2.18116e-15	1.03328e-09	4.70858e-13	KRT80
cg04384912	-0.000936294	0.000116275	2.18764e-15	1.03635e-09	4.719e-13	NA
cg01107874	0.00155644	0.000193314	2.20145e-15	1.04289e-09	4.74521e-13	ZNF503-AS2
cg10464312	-0.00060648	7.53534e-05	2.25092e-15	1.06633e-09	4.84819e-13	MEIS1
cg07063912	-0.00110594	0.000137414	2.2557e-15	1.06859e-09	4.85482e-13	LRRFIP1
cg13078421	-0.00125115	0.000155474	2.27662e-15	1.07851e-09	4.89617e-13	GNG7
cg04040095	-0.000437977	5.4424e-05	2.28254e-15	1.08131e-09	4.90521e-13	GUCY1B3
cg20762729	-0.000862018	0.00010714	2.29959e-15	1.08939e-09	4.93813e-13	MAP3K7CL
cg23005885	0.00111685	0.000138836	2.32453e-15	1.1012e-09	4.98794e-13	ZNF710
cg26890706	0.00102325	0.000127205	2.3295e-15	1.10356e-09	4.99486e-13	RNF182
cg14085840	-0.000811375	0.000100911	2.39518e-15	1.13467e-09	5.13183e-13	NA
cg12590902	-0.000674268	8.38677e-05	2.41102e-15	1.14218e-09	5.1619e-13	ERI3
cg03420068	-0.00142001	0.000176633	2.41567e-15	1.14438e-09	5.16799e-13	BOC
cg09564361	-0.000553475	6.88511e-05	2.43281e-15	1.1525e-09	5.20076e-13	NA
cg10689689	-0.000717052	8.92216e-05	2.4656e-15	1.16803e-09	5.26691e-13	MARK2
cg12192749	-0.000960372	0.000119515	2.48521e-15	1.17732e-09	5.30485e-13	NA
cg01071966	-0.00141155	0.000175697	2.51642e-15	1.19211e-09	5.36746e-13	CRHBP
cg19143990	-0.000464327	5.78003e-05	2.53199e-15	1.19948e-09	5.39664e-13	LYSMD2
cg10865498	-0.000708579	8.82174e-05	2.55347e-15	1.20966e-09	5.43837e-13	SRC
cg06664254	-0.00130774	0.00016282	2.55839e-15	1.21199e-09	5.44478e-13	NA
cg10714509	-0.00130285	0.000162221	2.56857e-15	1.21681e-09	5.46239e-13	NA
cg14489570	-0.000488623	6.08535e-05	2.60459e-15	1.23388e-09	5.53487e-13	NA
cg00799387	0.00119565	0.000148968	2.67025e-15	1.26498e-09	5.67019e-13	NA
cg07387383	-0.000406205	5.06314e-05	2.74199e-15	1.29897e-09	5.81821e-13	NA
cg24453118	-0.00129614	0.000161597	2.78672e-15	1.32015e-09	5.90872e-13	LRCH1
cg04156889	-0.000890446	0.000111068	2.86894e-15	1.35911e-09	6.07855e-13	NA
cg04080517	0.00111346	0.000138914	2.90087e-15	1.37423e-09	6.14165e-13	HIST2H2BA
cg11261958	-0.000731997	9.13265e-05	2.90729e-15	1.37727e-09	6.15068e-13	B4GALT4
cg11163555	-0.00091121	0.000113695	2.92185e-15	1.38417e-09	6.1769e-13	PATZ1
cg14613470	-0.00025963	3.23964e-05	2.9298e-15	1.38794e-09	6.18856e-13	KLHL3
cg17043722	-0.000976235	0.000121815	2.93169e-15	1.38883e-09	6.18856e-13	NA
cg10499832	-0.00112035	0.000139796	2.93433e-15	1.39008e-09	6.18957e-13	LINC00910
cg02420480	-0.000841315	0.000105003	2.97454e-15	1.40913e-09	6.26976e-13	NA
cg10145533	-0.00135425	0.000169045	2.99794e-15	1.42022e-09	6.31441e-13	NA
cg02872354	-0.000273886	3.41959e-05	3.04044e-15	1.44035e-09	6.39922e-13	NA
cg14747903	0.00144955	0.000180983	3.04383e-15	1.44196e-09	6.40163e-13	LSR
cg04025970	-0.00133639	0.000166895	3.08712e-15	1.46246e-09	6.4879e-13	MFHAS1
cg13994241	-0.000830667	0.000103766	3.13769e-15	1.48642e-09	6.58935e-13	HOXB-AS3
cg23845574	0.00121563	0.000151859	3.14276e-15	1.48882e-09	6.59062e-13	VENTX
cg11793449	-0.000668071	8.34556e-05	3.14291e-15	1.48889e-09	6.59062e-13	NA
cg12001120	0.00128939	0.000161073	3.14824e-15	1.49142e-09	6.59695e-13	WNT10A
cg13353574	-0.000845802	0.000105664	3.15226e-15	1.49332e-09	6.60054e-13	NA
cg02291556	-0.000579943	7.24927e-05	3.26489e-15	1.54668e-09	6.83138e-13	PDZK1IP1
cg16092330	-0.000530791	6.6438e-05	3.54488e-15	1.67932e-09	7.4118e-13	PACS2
cg24577220	-0.000692098	8.66402e-05	3.57776e-15	1.6949e-09	7.47507e-13	FAM207A
cg00534318	-0.000652959	8.17548e-05	3.61266e-15	1.71143e-09	7.54035e-13	NA
cg25243766	-0.00095545	0.00011963	3.61428e-15	1.7122e-09	7.54035e-13	NA
cg25145687	-0.000879395	0.00011012	3.64091e-15	1.72481e-09	7.59036e-13	NA
cg26686150	-0.000645163	8.07953e-05	3.65831e-15	1.73306e-09	7.62109e-13	NA
cg06859463	0.000572288	7.16723e-05	3.66874e-15	1.738e-09	7.63656e-13	CREB3L1
cg12554483	0.00117365	0.000146988	3.67108e-15	1.73911e-09	7.63656e-13	VENTX
cg05922714	-0.00117615	0.000147311	3.68747e-15	1.74687e-09	7.66507e-13	NA
cg19982668	-0.000660365	8.27216e-05	3.71935e-15	1.76197e-09	7.72572e-13	MAP3K3
cg00351443	0.000704306	8.82738e-05	3.84804e-15	1.82294e-09	7.98723e-13	NEURL
cg27365978	0.000386598	4.8461e-05	3.87803e-15	1.83715e-09	8.04364e-13	ITPRIP
cg13424393	-0.00105441	0.000132179	3.89275e-15	1.84412e-09	8.06831e-13	NA
cg18966401	0.000884424	0.000110969	4.10725e-15	1.94573e-09	8.50672e-13	ELF3
cg25219643	0.000672006	8.43303e-05	4.14697e-15	1.96455e-09	8.58277e-13	CCDC81
cg17332198	-0.000813564	0.000102105	4.1723e-15	1.97655e-09	8.62895e-13	AVIL
cg25095697	-0.000390963	4.91085e-05	4.39965e-15	2.08425e-09	9.09256e-13	LOC645166
cg13912311	0.00109384	0.000137405	4.4103e-15	2.08929e-09	9.10237e-13	NR5A1
cg15869022	-0.00100587	0.000126355	4.41077e-15	2.08952e-09	9.10237e-13	NA
cg26385222	0.000936124	0.000117622	4.475e-15	2.11995e-09	9.22826e-13	NA
cg10494848	0.000662589	8.32685e-05	4.52615e-15	2.14418e-09	9.32702e-13	NA
cg13258453	-0.00116152	0.000145971	4.53985e-15	2.15067e-09	9.34851e-13	NA
cg11945297	0.00119903	0.000150715	4.58334e-15	2.17127e-09	9.43127e-13	GRHL2
cg24152179	0.00149558	0.000188009	4.61145e-15	2.18459e-09	9.48227e-13	TBX1
cg02886033	-0.000558045	7.01549e-05	4.62342e-15	2.19026e-09	9.50007e-13	NA
cg26189283	-0.00119317	0.000150009	4.63975e-15	2.19799e-09	9.52676e-13	SLC50A1
cg25150878	-0.000649056	8.16006e-05	4.64594e-15	2.20093e-09	9.53263e-13	HDAC11
cg07262457	-0.000714897	8.9942e-05	4.84129e-15	2.29347e-09	9.92633e-13	NA
cg07383757	-0.000452977	5.70064e-05	4.92848e-15	2.33477e-09	1.00979e-12	TRPC2
cg12006375	-0.00148092	0.000186376	4.93692e-15	2.33877e-09	1.01079e-12	GUCY1B2
cg06598386	-0.0014361	0.00018078	5.01456e-15	2.37555e-09	1.02595e-12	NA
cg02856688	-0.000932055	0.000117395	5.18232e-15	2.45502e-09	1.05951e-12	NA
cg24261333	0.000779682	9.8213e-05	5.21368e-15	2.46988e-09	1.06516e-12	PLEKHB1
cg24378227	0.000788264	9.93188e-05	5.29281e-15	2.50737e-09	1.08056e-12	NA
cg19401033	0.00111088	0.000139978	5.34199e-15	2.53067e-09	1.08982e-12	NA
cg04483863	0.000735077	9.26438e-05	5.38476e-15	2.55093e-09	1.09776e-12	NA
cg27149973	-0.000685059	8.63573e-05	5.45052e-15	2.58208e-09	1.11038e-12	MGAT5B
cg00660272	-0.000586897	7.40352e-05	5.69556e-15	2.69816e-09	1.15947e-12	CNR2
cg15630458	0.00133868	0.000168875	5.70146e-15	2.70096e-09	1.15984e-12	NA
cg04557677	-0.000358557	4.52372e-05	5.73505e-15	2.71687e-09	1.16585e-12	JAK3
cg07717763	-0.000216394	2.7307e-05	5.80764e-15	2.75126e-09	1.17976e-12	SH2D5
cg08857310	-0.000284347	3.58909e-05	5.89364e-15	2.792e-09	1.19639e-12	NA
cg20052079	-0.000852653	0.000107636	5.9389e-15	2.81344e-09	1.20472e-12	JARID2
cg06033254	-0.000742363	9.3722e-05	5.96796e-15	2.82721e-09	1.20975e-12	CMTM2
cg17342132	-0.000490523	6.19409e-05	6.045e-15	2.8637e-09	1.2245e-12	NR3C1
cg20512303	0.000821637	0.00010377	6.10885e-15	2.89395e-09	1.23656e-12	PDLIM4
cg11387340	-0.000843699	0.000106636	6.38839e-15	3.02638e-09	1.29223e-12	RPS6KA2
cg16479633	-0.00110834	0.000140128	6.53079e-15	3.09384e-09	1.3201e-12	NA
cg26559804	-0.000946145	0.000119636	6.55604e-15	3.1058e-09	1.32427e-12	ETS1
cg18561976	-0.0012763	0.000161401	6.61566e-15	3.13405e-09	1.33537e-12	ICOS
cg18716210	0.000797766	0.000100938	6.81312e-15	3.22758e-09	1.37425e-12	MRPL23-AS1
cg19915582	-0.00101547	0.000128502	6.87336e-15	3.25612e-09	1.38542e-12	NRTN
cg17260706	-0.000666973	8.44146e-05	6.93722e-15	3.28638e-09	1.39731e-12	BCL9L
cg07858848	-0.00114612	0.000145061	6.94795e-15	3.29146e-09	1.39849e-12	NA
cg06367607	0.000777859	9.84669e-05	7.00842e-15	3.32011e-09	1.40967e-12	NA
cg23481246	-0.000799193	0.00010117	7.01717e-15	3.32425e-09	1.41043e-12	NA
cg20513976	-0.000760983	9.63302e-05	7.03063e-15	3.33063e-09	1.41215e-12	LIME1
cg11465630	-0.000479876	6.07578e-05	7.08951e-15	3.35852e-09	1.42297e-12	C21orf33
cg22372709	-0.000396818	5.02462e-05	7.12733e-15	3.37644e-09	1.42956e-12	NA
cg06535156	0.00074611	9.4508e-05	7.28076e-15	3.44912e-09	1.45931e-12	TIAM2
cg04583842	-0.000717711	9.09221e-05	7.33477e-15	3.47471e-09	1.4691e-12	BANP
cg05612654	0.000631825	8.00482e-05	7.36993e-15	3.49136e-09	1.47511e-12	NA
cg06084952	0.000423068	5.36113e-05	7.46318e-15	3.53554e-09	1.49273e-12	NA
cg18157896	-0.00125308	0.00015881	7.51972e-15	3.56232e-09	1.50299e-12	NA
cg10938046	0.000981619	0.00012441	7.53902e-15	3.57147e-09	1.50514e-12	C6orf223
cg24768187	0.00083219	0.000105474	7.54103e-15	3.57242e-09	1.50514e-12	LY6G5C
cg12656272	-0.000584245	7.40522e-05	7.56328e-15	3.58296e-09	1.50853e-12	GPR128
cg20534570	-0.000698262	8.85061e-05	7.57555e-15	3.58877e-09	1.50992e-12	TEF
cg04648494	-0.000507783	6.43818e-05	7.71241e-15	3.65361e-09	1.53613e-12	NA
cg03665259	-0.000206766	2.62166e-05	7.72477e-15	3.65946e-09	1.53752e-12	HCG22
cg09432234	-0.000840287	0.000106559	7.80011e-15	3.69515e-09	1.55144e-12	CACNB3
cg04701181	-0.000694595	8.81083e-05	7.92708e-15	3.7553e-09	1.5756e-12	NA
cg26047066	0.00162179	0.000205756	8.01207e-15	3.79556e-09	1.59138e-12	NA
cg23513600	0.000880851	0.000111768	8.07751e-15	3.82657e-09	1.60327e-12	TNIK
cg08161325	-0.000394502	5.0059e-05	8.09629e-15	3.83546e-09	1.60588e-12	NA
cg25137968	0.00153354	0.000194616	8.14759e-15	3.85977e-09	1.61493e-12	HIST2H2BA
cg23100720	0.00122327	0.000155272	8.2444e-15	3.90563e-09	1.63299e-12	NOX3
cg07480762	-0.00148482	0.000188486	8.28335e-15	3.92408e-09	1.63957e-12	PLCH1
cg10169194	-0.000285627	3.62575e-05	8.30211e-15	3.93297e-09	1.64214e-12	TEF
cg15481493	-0.000907333	0.0001152	8.37339e-15	3.96673e-09	1.65428e-12	NA
cg23414595	-0.00112788	0.000143203	8.37737e-15	3.96862e-09	1.65428e-12	ZMAT5
cg18684879	0.00107603	0.00013662	8.38082e-15	3.97025e-09	1.65428e-12	NA
cg21578195	-0.000606222	7.69804e-05	8.44716e-15	4.00168e-09	1.66622e-12	PTK6
cg15100426	-0.000798005	0.000101351	8.54286e-15	4.04702e-09	1.68393e-12	PNKD
cg27239243	-0.000775784	9.85375e-05	8.57771e-15	4.06352e-09	1.68964e-12	NA
cg26692003	-0.000516132	6.55641e-05	8.63757e-15	4.09189e-09	1.70026e-12	IQSEC1
cg07986058	-0.00088478	0.000112417	8.74794e-15	4.14417e-09	1.7208e-12	ATP10A
cg03679544	0.00105134	0.000133608	8.85017e-15	4.1926e-09	1.73971e-12	TIAM2
cg12480903	-0.000729724	9.27421e-05	8.89246e-15	4.21263e-09	1.74682e-12	CD247
cg20962215	-0.000743992	9.45784e-05	9.01435e-15	4.27038e-09	1.76955e-12	NA
cg05187003	-0.000693232	8.81299e-05	9.04016e-15	4.28261e-09	1.7734e-12	IL10RB
cg21542881	0.000990784	0.000125992	9.18994e-15	4.35356e-09	1.80155e-12	NA
cg10045354	0.000749308	9.53104e-05	9.33551e-15	4.42252e-09	1.82883e-12	NA
cg07207669	-0.000897904	0.000114222	9.38773e-15	4.44726e-09	1.8378e-12	EFNA1
cg14553895	-0.00121853	0.000155054	9.54842e-15	4.52338e-09	1.86798e-12	PIK3CA
cg17186087	0.000611898	7.78751e-05	9.64608e-15	4.56965e-09	1.88579e-12	NA
cg04658021	-0.000885163	0.000112734	1.00921e-14	4.78096e-09	1.97112e-12	PER1
cg15962969	0.000805011	0.000102531	1.00963e-14	4.78294e-09	1.97112e-12	NHSL1
cg11236515	-0.000472249	6.01687e-05	1.03067e-14	4.88259e-09	2.01081e-12	NA
cg19001023	0.000562638	7.16883e-05	1.03342e-14	4.89562e-09	2.0148e-12	MTA1
cg00834923	-0.000862939	0.000109962	1.03887e-14	4.92146e-09	2.02405e-12	NA
cg21785034	-0.00122296	0.0001559	1.06318e-14	5.03663e-09	2.07001e-12	NA
cg02935052	0.000914445	0.000116595	1.07757e-14	5.1048e-09	2.0966e-12	CLIP2
cg10324998	0.000728432	9.29143e-05	1.10135e-14	5.21743e-09	2.1414e-12	TGFBR3
cg08854834	-0.000550104	7.01696e-05	1.10294e-14	5.22499e-09	2.14224e-12	MAP3K7CL
cg05927789	-0.000868809	0.000110823	1.10328e-14	5.22657e-09	2.14224e-12	TTC7A
cg20725013	-0.000380683	4.85636e-05	1.10942e-14	5.25567e-09	2.1527e-12	HOXA7
cg09183151	0.00085703	0.000109336	1.1125e-14	5.27027e-09	2.15722e-12	NA
cg05773108	-0.00054677	6.97641e-05	1.12153e-14	5.31304e-09	2.17325e-12	NA
cg20364632	-0.00118029	0.000150682	1.15941e-14	5.49247e-09	2.24512e-12	NA
cg08698997	-0.0014899	0.000190225	1.16646e-14	5.52586e-09	2.25608e-12	CBFA2T3
cg00982136	-0.00100889	0.000128813	1.16665e-14	5.52677e-09	2.25608e-12	CLK1
cg10118435	-0.000729477	9.31653e-05	1.18653e-14	5.62094e-09	2.29297e-12	RBCK1
cg14780255	-0.00093928	0.000119965	1.19024e-14	5.63855e-09	2.2986e-12	NAV1
cg09364590	0.000797787	0.000101901	1.19425e-14	5.65754e-09	2.30479e-12	TIAM2
cg25960090	0.00089045	0.000113764	1.2122e-14	5.74257e-09	2.33785e-12	NA
cg01513913	-0.00116985	0.000149478	1.21953e-14	5.77732e-09	2.35041e-12	NA
cg13341412	-0.000786726	0.000100572	1.25408e-14	5.94096e-09	2.41536e-12	NKAIN2
cg02211741	-0.000471396	6.02686e-05	1.26312e-14	5.9838e-09	2.43005e-12	DGKZ
cg23014759	0.000946595	0.000121022	1.26341e-14	5.98516e-09	2.43005e-12	BCL9
cg14537800	-0.000445591	5.69896e-05	1.29066e-14	6.11424e-09	2.48079e-12	FGFBP2
cg24621042	-0.000763417	9.76607e-05	1.30701e-14	6.19169e-09	2.51053e-12	SERPINA1
cg25701646	-0.000639289	8.17953e-05	1.32001e-14	6.25331e-09	2.53381e-12	NA
cg01142526	-0.000184505	2.36108e-05	1.333e-14	6.31483e-09	2.55702e-12	N4BP3
cg18454133	0.000538161	6.88729e-05	1.33889e-14	6.34274e-09	2.5666e-12	EFS
cg16037981	-0.000845498	0.000108268	1.38699e-14	6.57061e-09	2.65702e-12	RAP1GAP2
cg24215776	-0.000733972	9.3994e-05	1.39119e-14	6.59051e-09	2.66328e-12	NA
cg03907390	-0.000350209	4.48501e-05	1.39416e-14	6.60458e-09	2.66718e-12	GRK5
cg12280317	-0.00094506	0.000121065	1.41765e-14	6.71585e-09	2.7103e-12	S100A11
cg13264840	-0.00204244	0.00026168	1.42924e-14	6.77074e-09	2.73063e-12	NA
cg15577373	-0.000746179	9.56081e-05	1.43518e-14	6.7989e-09	2.74015e-12	NA
cg22741244	-0.00085068	0.000109024	1.45577e-14	6.89642e-09	2.7776e-12	KLHL30
cg12487088	-0.000706766	9.05825e-05	1.46514e-14	6.94081e-09	2.79362e-12	IL17RC
cg17102495	-0.000692705	8.88128e-05	1.4895e-14	7.05623e-09	2.83818e-12	BAHCC1
cg03013422	-0.000322107	4.13038e-05	1.50212e-14	7.11603e-09	2.86033e-12	AACS
cg25618424	-0.00108847	0.000139577	1.50337e-14	7.12192e-09	2.86079e-12	PRDM16
cg18943946	0.000460508	5.90517e-05	1.50564e-14	7.13267e-09	2.8632e-12	ZZEF1
cg26203136	0.00129202	0.000165709	1.52138e-14	7.20724e-09	2.89121e-12	PRKAR1B
cg02976843	0.000990186	0.00012701	1.52914e-14	7.244e-09	2.90403e-12	RAP1GAP2
cg15208672	0.000657393	8.43311e-05	1.54228e-14	7.30625e-09	2.92704e-12	TMCO3
cg18727936	0.000710404	9.11342e-05	1.5438e-14	7.31345e-09	2.92798e-12	VENTX
cg25510090	-0.000234432	3.00781e-05	1.55211e-14	7.35284e-09	2.94179e-12	ZNF787
cg24503449	-0.00040873	5.24552e-05	1.57835e-14	7.47711e-09	2.98953e-12	PIK3R2
cg13806966	-0.00108168	0.00013884	1.59055e-14	7.53493e-09	3.01065e-12	NA
cg03987653	0.000443304	5.69083e-05	1.60295e-14	7.59369e-09	3.03212e-12	DEF8
cg00469897	-0.000935098	0.000120127	1.67189e-14	7.92028e-09	3.16044e-12	NA
cg24784730	-0.000997293	0.000128137	1.6887e-14	7.99988e-09	3.19009e-12	NA
cg21321372	-0.00144194	0.000185272	1.70956e-14	8.09873e-09	3.22738e-12	SCOC
cg26472910	-0.00141843	0.000182296	1.71338e-14	8.11679e-09	3.23244e-12	FLT3
cg00082939	0.00185316	0.000238201	1.72852e-14	8.18854e-09	3.25886e-12	ZNF503-AS2
cg15089567	-0.000619758	7.96821e-05	1.75228e-14	8.3011e-09	3.30148e-12	MAD1L1
cg14905320	0.000894895	0.000115081	1.77712e-14	8.41877e-09	3.34401e-12	FRAS1
cg06189670	0.000773984	9.95349e-05	1.7772e-14	8.41913e-09	3.34401e-12	STX2
cg21681320	-0.000555666	7.14969e-05	1.83263e-14	8.68175e-09	3.44605e-12	PRDM16
cg23238677	0.000915476	0.000117808	1.84761e-14	8.7527e-09	3.47193e-12	LRP2
cg01409343	-0.00118779	0.000152893	1.87577e-14	8.88608e-09	3.52252e-12	VMP1
cg21201401	-0.000971553	0.000125079	1.89308e-14	8.96809e-09	3.5527e-12	LIME1
cg04980428	-0.000637121	8.20297e-05	1.90128e-14	9.00696e-09	3.56576e-12	MAN1C1
cg23716141	-0.000674332	8.68216e-05	1.90264e-14	9.01338e-09	3.56596e-12	2009-09-01
cg04682802	-0.00151268	0.000194813	1.9324e-14	9.15438e-09	3.61937e-12	BTBD3
cg13547237	-0.000690462	8.89699e-05	1.99339e-14	9.44331e-09	3.73116e-12	NA
cg12573289	-0.000631894	8.14261e-05	1.99756e-14	9.46308e-09	3.73652e-12	CCM2
cg01945183	-0.000707311	9.11615e-05	2.03718e-14	9.65077e-09	3.80814e-12	DDAH2
cg08457421	0.000816961	0.000105321	2.0499e-14	9.71099e-09	3.8294e-12	PLA2G3
cg07759162	-0.000843727	0.00010882	2.10517e-14	9.97283e-09	3.93008e-12	NA
cg09411730	-0.00236837	0.000305524	2.13026e-14	1.00917e-08	3.97434e-12	NEAT1
cg24199463	-0.000507756	6.55196e-05	2.16621e-14	1.0262e-08	4.03877e-12	ATP11A
cg00940577	-0.000898316	0.000115963	2.21835e-14	1.0509e-08	4.13328e-12	GOSR1
cg18979623	-0.00140505	0.000181389	2.22164e-14	1.05246e-08	4.13671e-12	ZBTB46
cg14989316	-0.000475662	6.1413e-05	2.2346e-14	1.0586e-08	4.15814e-12	ZMIZ1-AS1
cg19238380	-0.000791428	0.000102183	2.23622e-14	1.05937e-08	4.15844e-12	LMNA
cg04288999	-0.000216408	2.79421e-05	2.24359e-14	1.06286e-08	4.16944e-12	MEIS1
cg20551922	0.000650827	8.40431e-05	2.25678e-14	1.06911e-08	4.19122e-12	SPNS3
cg15961007	-0.00112577	0.000145375	2.25988e-14	1.07058e-08	4.19425e-12	MYCT1
cg16380888	-0.000424914	5.48763e-05	2.27101e-14	1.07585e-08	4.21218e-12	RSG1
cg20059928	-0.000739318	9.5489e-05	2.28246e-14	1.08127e-08	4.23066e-12	NA
cg01429933	-0.000735644	9.506e-05	2.34819e-14	1.11241e-08	4.34969e-12	PLEKHG5
cg00257455	-0.000674915	8.72475e-05	2.4012e-14	1.13752e-08	4.44355e-12	NA
cg15161667	0.000754929	9.7589e-05	2.40197e-14	1.13789e-08	4.44355e-12	LRP4
cg09990600	-0.000444545	5.74728e-05	2.41444e-14	1.14379e-08	4.46372e-12	TMEM184A
cg19873297	0.00111988	0.000144793	2.42574e-14	1.14915e-08	4.48171e-12	STK10
cg00081602	0.000784133	0.00010139	2.43312e-14	1.15264e-08	4.49244e-12	ARHGEF28
cg26219092	-0.000758076	9.80236e-05	2.43756e-14	1.15475e-08	4.49774e-12	NA
cg19622662	-0.000777239	0.000100509	2.44868e-14	1.16002e-08	4.51534e-12	DUSP27
cg26542567	0.000946935	0.000122517	2.5228e-14	1.19513e-08	4.64902e-12	NA
cg20224218	-0.000793622	0.000102698	2.54683e-14	1.20651e-08	4.69027e-12	MVB12B
cg15668490	-0.000353236	4.57117e-05	2.5515e-14	1.20872e-08	4.69584e-12	HSH2D
cg11704631	-0.000794243	0.000102794	2.5689e-14	1.21697e-08	4.72483e-12	RUNX1
cg24013213	-0.00147278	0.000190618	2.57239e-14	1.21862e-08	4.7282e-12	GUCY1B2
cg00112238	-0.0011546	0.000149452	2.58751e-14	1.22578e-08	4.75294e-12	SSBP3
cg08939850	-0.00124824	0.000161573	2.58928e-14	1.22662e-08	4.75314e-12	RPTOR
cg26728709	-0.00139819	0.000180998	2.60302e-14	1.23313e-08	4.7753e-12	ARSJ
cg12195314	-0.000841721	0.000108968	2.61132e-14	1.23706e-08	4.78744e-12	NA
cg24671734	-0.000730051	9.45402e-05	2.65889e-14	1.2596e-08	4.87153e-12	BTBD11
cg16401270	-0.000370929	4.80089e-05	2.67408e-14	1.2668e-08	4.89623e-12	PTP4A2
cg17425590	-0.00077402	0.000100316	2.78142e-14	1.31765e-08	5.08952e-12	NA
cg06869171	-0.000188773	2.44787e-05	2.87228e-14	1.36069e-08	5.25084e-12	NA
cg03008387	-0.000879092	0.000113972	2.87326e-14	1.36115e-08	5.25084e-12	KCNQ2
cg02953397	-0.000284687	3.69322e-05	2.93986e-14	1.3927e-08	5.36912e-12	ACAP3
cg04228709	0.00104745	0.000135927	2.9916e-14	1.41721e-08	5.46011e-12	TIAM2
cg12082609	-0.00105055	0.000136331	2.99708e-14	1.41981e-08	5.46663e-12	MEIS1
cg06094523	-0.000710806	9.22446e-05	2.99942e-14	1.42092e-08	5.4674e-12	SLC2A1
cg17808882	0.000801314	0.000103997	3.01096e-14	1.42638e-08	5.48371e-12	FGF20
cg05767562	0.000820697	0.000106514	3.0122e-14	1.42697e-08	5.48371e-12	TMEM235
cg03193328	-0.00106315	0.000138033	3.08248e-14	1.46027e-08	5.60808e-12	TPST1
cg10901633	-0.000979042	0.000127131	3.10344e-14	1.4702e-08	5.64121e-12	ITPR1
cg18378811	0.00123633	0.000160541	3.10464e-14	1.47076e-08	5.64121e-12	ARSJ
cg10872075	-0.00177442	0.000230422	3.11111e-14	1.47383e-08	5.64938e-12	NA
cg24973591	-0.000303957	3.94858e-05	3.17762e-14	1.50534e-08	5.7665e-12	WDR1
cg22518157	-0.000677082	8.79647e-05	3.19362e-14	1.51292e-08	5.79185e-12	ARAP2
cg14835981	-0.000992907	0.000129013	3.21786e-14	1.5244e-08	5.8321e-12	PRKAR1B
cg20462883	-0.00104896	0.000136306	3.234e-14	1.53205e-08	5.85765e-12	BCL7A
cg20865778	0.000468119	6.08696e-05	3.35833e-14	1.59095e-08	6.079e-12	TCIRG1
cg10031793	-0.000835553	0.000108659	3.37679e-14	1.59969e-08	6.10555e-12	CACNA1C
cg06379435	-0.000986415	0.000128279	3.37799e-14	1.60026e-08	6.10555e-12	NA
cg07052568	0.00119972	0.000156019	3.37941e-14	1.60093e-08	6.10555e-12	NFIX
cg04052934	0.00064995	8.45474e-05	3.43399e-14	1.62679e-08	6.20023e-12	NA
cg26267561	-0.000932213	0.000121298	3.4879e-14	1.65233e-08	6.2936e-12	OXT
cg05531689	0.000727371	9.4648e-05	3.49521e-14	1.65579e-08	6.3028e-12	OTOF
cg05180182	0.000763141	9.93147e-05	3.52487e-14	1.66984e-08	6.35229e-12	NA
cg02573176	-0.00108452	0.000141147	3.53132e-14	1.6729e-08	6.3599e-12	SLC10A5
cg01710361	-0.000753625	9.80873e-05	3.54473e-14	1.67925e-08	6.38003e-12	TTC39A
cg02749463	-0.000854481	0.000111224	3.56056e-14	1.68675e-08	6.40449e-12	HOXB3
cg24019564	0.000813434	0.000105898	3.59202e-14	1.70165e-08	6.45702e-12	RUNX3
cg01765641	0.000750571	9.77163e-05	3.59712e-14	1.70407e-08	6.46212e-12	TBC1D5
cg25003924	0.000781895	0.0001018	3.60912e-14	1.70975e-08	6.47961e-12	ARPP19
cg23386236	0.00108435	0.000141216	3.66187e-14	1.73474e-08	6.57018e-12	CAPN3
cg11092416	-0.000763826	9.95023e-05	3.72586e-14	1.76506e-08	6.6808e-12	NA
cg07217824	-0.000329721	4.29558e-05	3.74093e-14	1.77219e-08	6.70361e-12	NA
cg18041642	-0.000917734	0.000119578	3.77198e-14	1.7869e-08	6.75502e-12	NA
cg08439487	0.0010549	0.00013748	3.8496e-14	1.82368e-08	6.88971e-12	MYLK
cg05168580	-0.000893096	0.00011642	3.86779e-14	1.83229e-08	6.91792e-12	EXOC3L4
cg23523668	-0.00118229	0.000154173	3.94451e-14	1.86864e-08	7.0485e-12	NA
cg19544434	-0.00021449	2.79699e-05	3.94572e-14	1.86921e-08	7.0485e-12	PTPRE
cg21059475	-0.000391167	5.10175e-05	3.98349e-14	1.8871e-08	7.11153e-12	NA
cg10805880	-0.000622742	8.1229e-05	4.03485e-14	1.91143e-08	7.19872e-12	IL4I1
cg03848580	-0.000985892	0.000128624	4.05468e-14	1.92083e-08	7.22958e-12	TMC6
cg09072216	-0.000885802	0.000115588	4.0987e-14	1.94168e-08	7.30352e-12	SPG20
cg02254407	0.00106614	0.000139151	4.15016e-14	1.96606e-08	7.3906e-12	PLEKHB1
cg21057323	0.00115206	0.00015037	4.15783e-14	1.96969e-08	7.39965e-12	CDC42BPB
cg04275695	-0.000565829	7.3855e-05	4.16268e-14	1.97199e-08	7.40368e-12	ZC3H12D
cg12526197	-0.000950508	0.000124084	4.20432e-14	1.99172e-08	7.47309e-12	GALNT2
cg18900271	-0.000716584	9.35509e-05	4.20951e-14	1.99418e-08	7.47766e-12	MALL
cg11547667	-0.000542033	7.07659e-05	4.21925e-14	1.99879e-08	7.49031e-12	NA
cg03310939	-0.00114195	0.000149145	4.30921e-14	2.04141e-08	7.64526e-12	CUX1
cg05822633	-0.00152717	0.000199511	4.37548e-14	2.0728e-08	7.75801e-12	BTBD3
cg15440661	-0.000892129	0.000116565	4.41176e-14	2.08999e-08	7.8175e-12	NA
cg16548911	-0.000941546	0.000123029	4.42479e-14	2.09616e-08	7.83572e-12	ADCY7
cg26669717	-0.00055996	7.31771e-05	4.46251e-14	2.11403e-08	7.89759e-12	PRKAR1B
cg00743788	-0.000250115	3.26869e-05	4.46525e-14	2.11533e-08	7.89759e-12	MAPK12
cg27113548	-0.0013479	0.000176228	4.57278e-14	2.16627e-08	8.08277e-12	NA
cg03546806	0.00092538	0.000120994	4.59036e-14	2.17459e-08	8.10883e-12	RBM19
cg07358254	-0.000543465	7.10623e-05	4.60208e-14	2.18015e-08	8.12452e-12	IQSEC1
cg00052684	-0.00108994	0.000142533	4.63688e-14	2.19663e-08	8.1809e-12	FKBP5
cg21415227	-0.000541263	7.08071e-05	4.72353e-14	2.23768e-08	8.32603e-12	SPON1
cg22004069	-0.000609425	7.97243e-05	4.72497e-14	2.23836e-08	8.32603e-12	NA
cg04869006	-0.000946361	0.000123897	4.93433e-14	2.33755e-08	8.68961e-12	NA
cg03165356	-0.00125631	0.000164555	5.06856e-14	2.40113e-08	8.92049e-12	NA
cg00210856	-0.000989236	0.000129588	5.10627e-14	2.419e-08	8.98133e-12	EBF1
cg15387123	-0.000432808	5.67075e-05	5.16764e-14	2.44807e-08	9.08369e-12	CLIC3
cg22208536	-0.00121513	0.000159263	5.2568e-14	2.49031e-08	9.23473e-12	SNX25
cg01708636	0.000711357	9.32498e-05	5.30125e-14	2.51136e-08	9.30708e-12	CPE
cg12297590	-0.000948712	0.000124432	5.46905e-14	2.59086e-08	9.59121e-12	ZDHHC14
cg02905900	-0.000552978	7.25289e-05	5.46979e-14	2.59121e-08	9.59121e-12	ACOT11
cg05498726	0.00108802	0.000142708	5.47627e-14	2.59428e-08	9.59668e-12	CLDN5
cg10785340	-0.00053144	6.97111e-05	5.50105e-14	2.60602e-08	9.6342e-12	H2AFY
cg15817440	0.000823846	0.000108129	5.69294e-14	2.69692e-08	9.96416e-12	C14orf37
cg02745912	-0.00141899	0.000186289	5.76715e-14	2.73208e-08	1.00879e-11	NA
cg10791541	-0.00100466	0.000131906	5.79024e-14	2.74302e-08	1.01221e-11	CACNA2D3
cg10857905	0.000669496	8.79225e-05	5.87022e-14	2.78091e-08	1.02556e-11	NA
cg16363586	-0.000926433	0.000121674	5.8961e-14	2.79316e-08	1.02945e-11	BST2
cg19712821	-0.000415507	5.45723e-05	5.9194e-14	2.8042e-08	1.03289e-11	FGFBP2
cg01368217	-0.000639245	8.39875e-05	6.01959e-14	2.85166e-08	1.04973e-11	ADAM12
cg15552493	0.00083863	0.000110187	6.0291e-14	2.85617e-08	1.05075e-11	MAP4K4
cg17759224	-0.000817265	0.000107467	6.3144e-14	2.99133e-08	1.0998e-11	NA
cg02578070	-0.000699436	9.19837e-05	6.41594e-14	3.03943e-08	1.11681e-11	MAN1A1
cg09109520	-0.00077803	0.000102341	6.42548e-14	3.04395e-08	1.11778e-11	GPR56
cg00257775	-0.00139669	0.000183731	6.44695e-14	3.05412e-08	1.12084e-11	ZFAND3
cg07567308	0.000870469	0.000114519	6.48177e-14	3.07062e-08	1.12621e-11	LZTS3
cg19427338	-0.000318407	4.18889e-05	6.49023e-14	3.07462e-08	1.12699e-11	NA
cg04121771	-0.000871315	0.000114646	6.55049e-14	3.10317e-08	1.13676e-11	TM4SF4
cg19252108	0.000668064	8.79219e-05	6.61208e-14	3.13235e-08	1.14676e-11	NA
cg04661709	0.00127773	0.000168224	6.76136e-14	3.20307e-08	1.17169e-11	DAB2IP
cg04364219	0.000905331	0.000119196	6.76405e-14	3.20434e-08	1.17169e-11	SIX2
cg11482879	0.00153619	0.000202256	6.77562e-14	3.20982e-08	1.17298e-11	NA
cg09716613	-0.000777412	0.000102366	6.81447e-14	3.22822e-08	1.17899e-11	N4BP2L1
cg20798249	0.000682797	8.99231e-05	6.87236e-14	3.25565e-08	1.18829e-11	MLNR
cg08351131	-0.000710968	9.36485e-05	6.94002e-14	3.2877e-08	1.19927e-11	HEXIM2
cg23234261	0.000666684	8.78264e-05	6.98302e-14	3.30808e-08	1.20597e-11	NA
cg17338254	0.000951551	0.000125375	7.04876e-14	3.33922e-08	1.21659e-11	TBX1
cg01129238	0.000676137	8.90975e-05	7.09672e-14	3.36194e-08	1.22344e-11	ADTRP
cg27508620	0.00134376	0.000177071	7.09705e-14	3.36209e-08	1.22344e-11	NA
cg25975690	-0.00105603	0.000139191	7.19111e-14	3.40665e-08	1.23891e-11	NA
cg14410964	-0.00082071	0.000108181	7.23199e-14	3.42602e-08	1.2452e-11	NOTCH1
cg00836308	0.000796342	0.00010499	7.29726e-14	3.45694e-08	1.25568e-11	NA
cg12819393	0.000876692	0.000115591	7.33344e-14	3.47408e-08	1.26115e-11	NA
cg20722458	-0.000274224	3.61609e-05	7.37627e-14	3.49437e-08	1.26775e-11	NA
cg23843705	-0.00017007	2.24275e-05	7.39463e-14	3.50307e-08	1.27014e-11	NA
cg20156116	-0.000911684	0.000120254	7.49186e-14	3.54913e-08	1.28607e-11	RRNAD1
cg11778714	0.00059215	7.81164e-05	7.54436e-14	3.574e-08	1.29431e-11	DLG5
cg16395183	-0.000803041	0.000105936	7.55247e-14	3.57784e-08	1.29492e-11	HHAT
cg23181573	-0.000816284	0.000107694	7.5821e-14	3.59187e-08	1.29922e-11	ATP2A3
cg20591407	-0.000831406	0.000109707	7.65307e-14	3.6255e-08	1.3106e-11	NA
cg18515031	-0.000730585	9.6406e-05	7.66398e-14	3.63067e-08	1.31168e-11	ANAPC16
cg17192381	0.00042545	5.61455e-05	7.69665e-14	3.64614e-08	1.31648e-11	BCL2
cg21244322	-0.000559467	7.38444e-05	7.77191e-14	3.6818e-08	1.32856e-11	DAPK2
cg00609473	-0.000653922	8.63216e-05	7.82188e-14	3.70546e-08	1.3363e-11	REM2
cg10112265	-0.000487097	6.43209e-05	7.9657e-14	3.7736e-08	1.36006e-11	NA
cg14171514	-0.000652353	8.61743e-05	8.12811e-14	3.85054e-08	1.38696e-11	AHNAK
cg10460946	-0.00119948	0.000158455	8.14723e-14	3.85959e-08	1.3894e-11	NA
cg12408250	0.000545738	7.20965e-05	8.16367e-14	3.86738e-08	1.39137e-11	PRDM16
cg01190109	0.000630866	8.33441e-05	8.18411e-14	3.87707e-08	1.39402e-11	PLEKHM3
cg13299776	-0.000851327	0.00011248	8.2158e-14	3.89208e-08	1.39859e-11	HPS3
cg01634146	0.00120381	0.000159076	8.28762e-14	3.9261e-08	1.40997e-11	NFIX
cg02056098	0.00121476	0.000160531	8.33382e-14	3.94799e-08	1.41699e-11	SCN9A
cg18365406	0.00138692	0.000183416	8.6598e-14	4.10242e-08	1.47154e-11	LPPR2
cg24643922	-0.000403368	5.33461e-05	8.6684e-14	4.10649e-08	1.47213e-11	NA
cg02293775	-0.000642286	8.49694e-05	8.81548e-14	4.17616e-08	1.49621e-11	FAM53B
cg17806401	-0.00080055	0.00010592	8.87999e-14	4.20673e-08	1.50595e-11	LYN
cg15542713	-0.00190422	0.000251946	8.8834e-14	4.20834e-08	1.50595e-11	HIVEP3
cg06252985	-0.000303764	4.01923e-05	8.89686e-14	4.21472e-08	1.50734e-11	PC
cg12345526	-0.00108885	0.000144087	8.96197e-14	4.24556e-08	1.51747e-11	NA
cg10422334	-0.000583022	7.71646e-05	9.04169e-14	4.28333e-08	1.53007e-11	CARNS1
cg02212389	-0.000549871	7.27789e-05	9.05411e-14	4.28921e-08	1.53126e-11	NUB1
cg25902939	-0.00107618	0.000142448	9.08551e-14	4.30409e-08	1.53566e-11	SSBP4
cg13112407	-0.000555409	7.35876e-05	9.60265e-14	4.54907e-08	1.62211e-11	ARID5A
cg12208848	0.000311845	4.13288e-05	9.73822e-14	4.6133e-08	1.64404e-11	RSU1
cg01395261	-0.000457096	6.05834e-05	9.7779e-14	4.63209e-08	1.64977e-11	MAST3
cg09626867	-0.00136156	0.000180466	9.7847e-14	4.63531e-08	1.64994e-11	EXOSC7
cg01213231	-0.000505226	6.6985e-05	9.96637e-14	4.72138e-08	1.67889e-11	ITGA5
cg24720038	-0.000576152	7.63909e-05	9.96814e-14	4.72221e-08	1.67889e-11	C3orf27
cg07319315	-0.000856708	0.000113594	9.99262e-14	4.73381e-08	1.68202e-11	MGAT5
cg05017199	0.000715769	9.49304e-05	1.01303e-13	4.79904e-08	1.7042e-11	NA
cg01444716	-0.00147811	0.000196091	1.0282e-13	4.87092e-08	1.7277e-11	BTBD3
cg23137531	-0.00040052	5.31342e-05	1.02821e-13	4.87096e-08	1.7277e-11	MCF2L
cg06682445	0.000862672	0.000114454	1.03275e-13	4.89245e-08	1.7343e-11	URGCP
cg26925644	0.000697898	9.2649e-05	1.06844e-13	5.06155e-08	1.7932e-11	PHLDB1
cg01205087	0.000866765	0.000115077	1.07303e-13	5.08325e-08	1.79983e-11	NA
cg27615366	0.000572393	7.59961e-05	1.0743e-13	5.08927e-08	1.8009e-11	PDLIM4
cg08731696	0.00163786	0.000217477	1.08039e-13	5.11813e-08	1.81005e-11	NA
cg02935904	-0.000679757	9.02786e-05	1.09491e-13	5.18691e-08	1.83289e-11	TTC22
cg04347264	0.00137301	0.000182358	1.0953e-13	5.1888e-08	1.83289e-11	VENTX
cg10819350	-0.000888345	0.000118015	1.11042e-13	5.26042e-08	1.85672e-11	ATG4D
cg20014988	0.000872581	0.000115923	1.11084e-13	5.26239e-08	1.85672e-11	SGMS1
cg10161008	-0.000689878	9.16743e-05	1.12661e-13	5.33709e-08	1.88197e-11	MACROD1
cg08827060	-0.000945343	0.000125624	1.12779e-13	5.34268e-08	1.88284e-11	NA
cg23896514	-0.000701516	9.32423e-05	1.14096e-13	5.40509e-08	1.90373e-11	LOC728743
cg16837898	-0.000558425	7.42302e-05	1.15079e-13	5.45166e-08	1.91901e-11	NA
cg00268476	-0.000931207	0.00012382	1.16817e-13	5.53397e-08	1.94685e-11	KCTD5
cg15043384	0.00144816	0.000192598	1.18106e-13	5.59507e-08	1.96719e-11	WWTR1
cg21093033	-0.00104998	0.000139654	1.1846e-13	5.61183e-08	1.97193e-11	TRAPPC9
cg22697517	-0.000394826	5.25224e-05	1.19412e-13	5.65693e-08	1.98662e-11	DBF4B
cg13466988	-0.00133015	0.000176969	1.20408e-13	5.70409e-08	2.00202e-11	VPS13D
cg05014727	-0.00110341	0.000146817	1.20931e-13	5.72886e-08	2.00955e-11	PFKFB3
cg19699056	0.000785877	0.000104601	1.23096e-13	5.83144e-08	2.04434e-11	NA
cg22510074	-0.00121872	0.000162222	1.23496e-13	5.85037e-08	2.04979e-11	CALN1
cg10505902	-0.000583265	7.76409e-05	1.2379e-13	5.86433e-08	2.05348e-11	PDE4DIP
cg08101036	0.000661835	8.81036e-05	1.24086e-13	5.87833e-08	2.05719e-11	HOXA3
cg22180580	0.000858975	0.000114358	1.24739e-13	5.90926e-08	2.0661e-11	NHSL1
cg03242964	0.000846198	0.000112657	1.24768e-13	5.91064e-08	2.0661e-11	NFIC
cg07212837	-0.000508608	6.77176e-05	1.25246e-13	5.93327e-08	2.07281e-11	NA
cg26943759	0.00100435	0.000133731	1.25699e-13	5.95475e-08	2.07911e-11	NA
cg09018739	0.000829202	0.000110417	1.26131e-13	5.9752e-08	2.08505e-11	CPNE2
cg27589594	-0.000658463	8.76935e-05	1.27205e-13	6.0261e-08	2.10159e-11	SLC5A10
cg00093643	-0.00115941	0.000154418	1.27476e-13	6.03894e-08	2.10485e-11	CASC4
cg04329105	-0.00077681	0.000103466	1.27895e-13	6.0588e-08	2.11056e-11	GPR135
cg04221877	0.00045053	6.00206e-05	1.29471e-13	6.13342e-08	2.13532e-11	RUNX3
cg18865207	0.000655986	8.74302e-05	1.32583e-13	6.28086e-08	2.18484e-11	LY9
cg02059268	0.00072513	9.66463e-05	1.32626e-13	6.2829e-08	2.18484e-11	NA
cg21109038	0.00124415	0.000165838	1.33226e-13	6.31135e-08	2.19347e-11	ZNF710
cg26841068	0.000557381	7.43058e-05	1.34229e-13	6.35886e-08	2.2087e-11	PRELP
cg08360771	-0.000965539	0.000128724	1.34632e-13	6.37795e-08	2.21406e-11	KCNJ5
cg17329534	-0.000667898	8.90528e-05	1.35351e-13	6.412e-08	2.2246e-11	ZBTB7B
cg24332002	-0.00077953	0.000103945	1.36033e-13	6.4443e-08	2.23452e-11	HSPG2
cg17996401	-0.000626313	8.35352e-05	1.37752e-13	6.52574e-08	2.26146e-11	NA
cg18900591	0.00124769	0.000166416	1.37914e-13	6.53342e-08	2.26283e-11	SALL4
cg01146320	-0.000861996	0.000114975	1.38118e-13	6.54309e-08	2.26387e-11	OAF
cg12856114	-0.000995831	0.000132827	1.38136e-13	6.54393e-08	2.26387e-11	NA
cg19808047	-0.000793885	0.000105899	1.38705e-13	6.57088e-08	2.27189e-11	NA
cg12441066	-0.000585857	7.81506e-05	1.38828e-13	6.5767e-08	2.2726e-11	MSI2
cg18188739	-0.000719419	9.59729e-05	1.39291e-13	6.59867e-08	2.27888e-11	PRKCZ
cg22508782	-0.000609858	8.13832e-05	1.41729e-13	6.71416e-08	2.31744e-11	P4HTM
cg09255514	-0.00109203	0.00014575	1.43064e-13	6.77739e-08	2.33793e-11	ABCC1
cg01660934	0.000409822	5.47063e-05	1.44553e-13	6.84794e-08	2.36092e-11	ESRP2
cg19499884	-0.000921854	0.000123069	1.44987e-13	6.86848e-08	2.36664e-11	LZTS2
cg17107867	0.000759654	0.000101424	1.4567e-13	6.90082e-08	2.37643e-11	S100A3
cg19925872	0.000835646	0.000111584	1.46653e-13	6.94739e-08	2.3911e-11	ZNF710
cg23290146	-0.000227864	3.04296e-05	1.47422e-13	6.98382e-08	2.40227e-11	LGALS9
cg15164472	-0.000861242	0.000115043	1.4955e-13	7.08464e-08	2.43556e-11	NA
cg13740339	-0.000807864	0.000107918	1.49929e-13	7.10261e-08	2.44035e-11	FBP1
cg11165752	-0.00068814	9.19299e-05	1.50367e-13	7.12333e-08	2.44608e-11	NA
cg17005273	-0.000702039	9.38007e-05	1.51585e-13	7.18105e-08	2.46449e-11	CYGB
cg26069068	0.000784564	0.000104849	1.53289e-13	7.26178e-08	2.49078e-11	MTSS1
cg20392842	-0.0014055	0.000187834	1.53451e-13	7.26944e-08	2.49199e-11	HLA-DMB
cg05455036	-0.000866799	0.000115851	1.54262e-13	7.30789e-08	2.50375e-11	NA
cg01765406	-0.00084294	0.000112692	1.56386e-13	7.40849e-08	2.53678e-11	NA
cg01062937	-0.000440487	5.88951e-05	1.57377e-13	7.45542e-08	2.5514e-11	ZFPM1
cg25642234	0.00092241	0.000123336	1.57784e-13	7.47472e-08	2.55655e-11	PLBD1
cg26723524	-0.00127071	0.000169939	1.59306e-13	7.54684e-08	2.57976e-11	LINC00265
cg01289541	0.000727621	9.7322e-05	1.60641e-13	7.61006e-08	2.59989e-11	SLC7A14
cg04910877	-0.000722555	9.66529e-05	1.61289e-13	7.64078e-08	2.60891e-11	CBFA2T3
cg22786748	0.000916407	0.000122603	1.62684e-13	7.70684e-08	2.62998e-11	NA
cg09188980	0.000954507	0.000127702	1.62919e-13	7.71796e-08	2.63229e-11	CALCA
cg05855490	0.000927675	0.000124122	1.6364e-13	7.75215e-08	2.64245e-11	WIF1
cg20600379	-0.00102157	0.000136683	1.64373e-13	7.78685e-08	2.65278e-11	HLA-DMB
cg15489693	0.000835028	0.00011174	1.64641e-13	7.79957e-08	2.65562e-11	CLNK
cg14081270	-0.000686969	9.19638e-05	1.68163e-13	7.96638e-08	2.71088e-11	NA
cg12701674	-0.000696814	9.33206e-05	1.71979e-13	8.1472e-08	2.77085e-11	NA
cg04720348	0.00113064	0.000151443	1.73378e-13	8.21346e-08	2.79181e-11	ARHGEF28
cg13725803	-0.00148706	0.000199192	1.73901e-13	8.23823e-08	2.79866e-11	GUCY1B2
cg18076651	0.000550659	7.37596e-05	1.74068e-13	8.24615e-08	2.79977e-11	RARG
cg04554652	-0.0002034	2.72488e-05	1.75001e-13	8.29034e-08	2.81319e-11	LDB1
cg13993914	-0.000682051	9.13773e-05	1.75682e-13	8.32261e-08	2.82255e-11	NELFB
cg20886011	0.000931425	0.000124832	1.7885e-13	8.4727e-08	2.87184e-11	GRB14
cg11977716	-0.00145413	0.000194983	1.83731e-13	8.70392e-08	2.94856e-11	NFATC1
cg07952905	-0.000775104	0.000103948	1.8518e-13	8.77255e-08	2.97014e-11	PHF12
cg22891595	0.000744195	9.98411e-05	1.89251e-13	8.9654e-08	3.03373e-11	NA
cg11186344	-0.000649785	8.71794e-05	1.89503e-13	8.97737e-08	3.03608e-11	IFFO2
cg00656410	-0.000405261	5.43955e-05	1.93984e-13	9.18963e-08	3.10516e-11	SDF4
cg14710984	-0.000376307	5.05094e-05	1.94033e-13	9.19194e-08	3.10516e-11	MZB1
cg25138553	-0.000808592	0.000108549	1.95516e-13	9.2622e-08	3.12714e-11	HSPG2
cg05804170	0.000361326	4.85185e-05	1.98223e-13	9.39044e-08	3.16867e-11	PRDM16
cg16098726	0.000651062	8.74366e-05	1.99756e-13	9.46305e-08	3.19138e-11	GP9
cg15315773	-0.000467973	6.2854e-05	2.0091e-13	9.51774e-08	3.20803e-11	TNFRSF11A
cg03196720	-0.00134423	0.000180563	2.0189e-13	9.56416e-08	3.22188e-11	SCNN1A
cg00563107	-0.000889273	0.000119457	2.02334e-13	9.58521e-08	3.22717e-11	NA
cg27407935	-0.000776195	0.000104269	2.02554e-13	9.5956e-08	3.22887e-11	SREBF1
cg14469684	-0.000681986	9.16599e-05	2.0812e-13	9.85928e-08	3.31574e-11	NA
cg21707172	0.00103982	0.000139776	2.10107e-13	9.95341e-08	3.34554e-11	TIAM2
cg14484274	-0.000468981	6.30443e-05	2.10354e-13	9.96512e-08	3.34761e-11	IGF2BP1
cg02255004	0.000737017	9.91033e-05	2.135e-13	1.01141e-07	3.39578e-11	PCAT4
cg26363759	-0.00183482	0.000246734	2.14173e-13	1.01461e-07	3.4046e-11	SPSB1
cg14295482	0.000607659	8.17192e-05	2.15045e-13	1.01873e-07	3.41655e-11	GNG7
cg24890964	-0.000820409	0.000110336	2.15739e-13	1.02202e-07	3.42568e-11	BLCAP
cg27141871	-0.000350215	4.71085e-05	2.17579e-13	1.03074e-07	3.45297e-11	NA
cg25165932	-0.000154935	2.08477e-05	2.21473e-13	1.04919e-07	3.51283e-11	SELPLG
cg06832677	-0.000876	0.000117877	2.2206e-13	1.05197e-07	3.52018e-11	NA
cg02326058	-0.00127829	0.000172058	2.2536e-13	1.0676e-07	3.57051e-11	NA
cg08701183	0.00106922	0.000143934	2.26552e-13	1.07325e-07	3.58741e-11	NA
cg13598881	-0.000835754	0.000112509	2.26948e-13	1.07512e-07	3.59169e-11	WRNIP1
cg23594345	-0.00178766	0.000240819	2.35587e-13	1.11605e-07	3.72634e-11	NA
cg08571738	0.000820417	0.000110531	2.36801e-13	1.1218e-07	3.74348e-11	NA
cg26206185	0.00114245	0.000153923	2.37187e-13	1.12363e-07	3.7475e-11	IL17REL
cg26170244	-0.000952908	0.000128394	2.3796e-13	1.12729e-07	3.75764e-11	NA
cg01802545	-0.000280146	3.77473e-05	2.3817e-13	1.12828e-07	3.75888e-11	LGMN
cg27438980	-0.000605723	8.16485e-05	2.4328e-13	1.15249e-07	3.83742e-11	IGF1R
cg03543954	-0.000512244	6.90777e-05	2.49415e-13	1.18156e-07	3.93201e-11	KIAA0513
cg16708012	0.000703652	9.49038e-05	2.52066e-13	1.19411e-07	3.97161e-11	TMEM119
cg26547058	0.000682629	9.21211e-05	2.59166e-13	1.22775e-07	4.08124e-11	NA
cg20518511	-0.000334201	4.51035e-05	2.5953e-13	1.22948e-07	4.08472e-11	TNRC18
cg13597554	-0.00105125	0.000141945	2.66561e-13	1.26278e-07	4.19306e-11	NA
cg20156985	0.0006107	8.24765e-05	2.69208e-13	1.27532e-07	4.23238e-11	NA
cg01178924	0.000959015	0.000129597	2.78192e-13	1.31788e-07	4.37122e-11	LMO7
cg08843623	-0.000578423	7.81919e-05	2.83533e-13	1.34318e-07	4.45269e-11	NA
cg11598872	-0.00078042	0.000105504	2.84012e-13	1.34545e-07	4.45776e-11	FLJ45079
cg19539667	-0.000787978	0.000106528	2.84451e-13	1.34753e-07	4.4622e-11	NA
cg24910675	-0.00025703	3.47524e-05	2.861e-13	1.35535e-07	4.48561e-11	ENG
cg25937577	0.000767332	0.00010376	2.87827e-13	1.36353e-07	4.51022e-11	PLA2G3
cg13638427	-0.0012365	0.000167214	2.88864e-13	1.36844e-07	4.52397e-11	NA
cg26188726	0.000992332	0.000134251	2.9547e-13	1.39973e-07	4.6249e-11	TRIM72
cg02042736	-0.000648961	8.78053e-05	2.96784e-13	1.40596e-07	4.64293e-11	NA
cg24310395	0.00098598	0.000133408	2.97377e-13	1.40877e-07	4.64967e-11	CX3CR1
cg04463638	0.00123718	0.000167407	2.98145e-13	1.41241e-07	4.65912e-11	CLDN5
cg10152449	-0.00098797	0.00013371	3.01039e-13	1.42612e-07	4.70178e-11	CHST12
cg18559579	-0.000939038	0.000127117	3.05194e-13	1.4458e-07	4.76406e-11	NA
cg19217955	-0.000247307	3.34866e-05	3.0898e-13	1.46373e-07	4.82053e-11	NA
cg13201644	-0.000860005	0.000116455	3.10333e-13	1.47014e-07	4.83831e-11	STOML1
cg20752878	0.00111775	0.000151363	3.10458e-13	1.47074e-07	4.83831e-11	ASGR1
cg22246785	-0.000837036	0.000113359	3.12008e-13	1.47808e-07	4.85982e-11	NA
cg27392771	0.000907873	0.000122961	3.13047e-13	1.483e-07	4.87335e-11	NFIX
cg01891966	-0.000915396	0.00012398	3.13699e-13	1.48609e-07	4.88084e-11	HOXA9
cg25966016	-0.000752085	0.00010187	3.14724e-13	1.49095e-07	4.89289e-11	INPP5A
cg16463452	-0.000905011	0.000122585	3.14816e-13	1.49138e-07	4.89289e-11	NA
cg18259504	-0.000455573	6.1716e-05	3.16808e-13	1.50082e-07	4.92117e-11	NA
cg00499707	0.000709124	9.60827e-05	3.2005e-13	1.51618e-07	4.96883e-11	NA
cg00932063	-0.00145369	0.000196991	3.22002e-13	1.52542e-07	4.99643e-11	LHPP
cg23097079	-0.000781768	0.00010596	3.25773e-13	1.54329e-07	5.05088e-11	VENTX
cg12063847	-0.000863569	0.000117049	3.25865e-13	1.54372e-07	5.05088e-11	NA
cg13182599	-0.00072906	9.88187e-05	3.26454e-13	1.54651e-07	5.05662e-11	NA
cg08255481	-0.000748652	0.000101478	3.26589e-13	1.54715e-07	5.05662e-11	BANP
cg17610169	0.000982832	0.000133228	3.27664e-13	1.55224e-07	5.07051e-11	NA
cg12737392	-0.0013007	0.000176339	3.29808e-13	1.5624e-07	5.10093e-11	TRAPPC9
cg04952627	-0.000750661	0.000101789	3.3342e-13	1.57951e-07	5.154e-11	PRKAR1B
cg16739178	0.000903958	0.000122584	3.3441e-13	1.5842e-07	5.16651e-11	NA
cg17429236	-0.000481492	6.53135e-05	3.39696e-13	1.60925e-07	5.24535e-11	NOS3
cg09002358	-0.000990135	0.000134344	3.44503e-13	1.63202e-07	5.3167e-11	NA
cg23469878	-0.000656211	8.90501e-05	3.47021e-13	1.64395e-07	5.35268e-11	LCN6
cg10130374	0.000517221	7.01905e-05	3.47718e-13	1.64725e-07	5.36053e-11	ARHGEF7
cg04626878	-0.000645698	8.76299e-05	3.48603e-13	1.65144e-07	5.37128e-11	PTK6
cg06457011	-0.00123763	0.000167968	3.48828e-13	1.65251e-07	5.37185e-11	PLCG1
cg18030615	-0.00070364	9.55603e-05	3.61426e-13	1.71219e-07	5.56285e-11	NA
cg21903286	0.00109558	0.000148814	3.64862e-13	1.72847e-07	5.61272e-11	PRICKLE1
cg27516100	0.000636005	8.63949e-05	3.65819e-13	1.733e-07	5.62441e-11	DHX16
cg09191626	0.000784204	0.000106539	3.68079e-13	1.7437e-07	5.65611e-11	SPON1
cg15580355	-0.000644005	8.75021e-05	3.70378e-13	1.7546e-07	5.68839e-11	MCF2L2
cg12895631	-0.000438833	5.96367e-05	3.74191e-13	1.77266e-07	5.74386e-11	SMCO4
cg26283879	-0.000885609	0.0001204	3.81971e-13	1.80952e-07	5.86014e-11	NA
cg16337430	-0.000774849	0.000105403	3.942e-13	1.86745e-07	6.04451e-11	NCOR2
cg05579598	-0.00148761	0.000202368	3.94777e-13	1.87018e-07	6.05011e-11	CBFA2T3
cg19723805	-0.00111193	0.000151285	3.97583e-13	1.88347e-07	6.08984e-11	NA
cg06347943	0.00111176	0.000151276	4.00108e-13	1.89543e-07	6.12523e-11	NA
cg09856367	0.00093157	0.00012678	4.03748e-13	1.91268e-07	6.17766e-11	NA
cg17955599	-0.000260381	3.54445e-05	4.08371e-13	1.93458e-07	6.24505e-11	NA
cg15626350	0.00198443	0.000270142	4.0915e-13	1.93827e-07	6.25361e-11	ESR1
cg10870160	-0.000951802	0.000129575	4.10365e-13	1.94402e-07	6.26883e-11	RAI1
cg25288155	0.000795636	0.000108386	4.24267e-13	2.00988e-07	6.47774e-11	PLEKHB1
cg08648047	0.000474461	6.46358e-05	4.25017e-13	2.01344e-07	6.48572e-11	C1orf127
cg07899551	-0.000830095	0.00011314	4.3653e-13	2.06798e-07	6.65787e-11	NA
cg06209689	-0.000291324	3.97118e-05	4.39102e-13	2.08016e-07	6.69352e-11	TAL1
cg14652230	-0.000264733	3.60892e-05	4.40456e-13	2.08658e-07	6.71058e-11	NICN1
cg11105610	-0.000487609	6.64792e-05	4.42812e-13	2.09774e-07	6.74287e-11	LGALS3BP
cg04158018	-0.000892	0.000121625	4.45091e-13	2.10853e-07	6.77186e-11	NFE2
cg05730269	0.000685114	9.34161e-05	4.45189e-13	2.109e-07	6.77186e-11	PHLDB1
cg22190721	0.00110388	0.000150534	4.48033e-13	2.12247e-07	6.81149e-11	ESRP2
cg00294109	-0.000804621	0.000109735	4.50342e-13	2.13341e-07	6.84296e-11	CRBN
cg23013968	-0.00103172	0.000140733	4.54863e-13	2.15483e-07	6.90798e-11	RGMA
cg09234252	-0.000968914	0.00013217	4.55495e-13	2.15782e-07	6.91391e-11	NA
cg02389949	-0.000916449	0.000125048	4.62358e-13	2.19033e-07	7.01435e-11	C7orf41
cg24139720	0.000615801	8.40304e-05	4.63563e-13	2.19604e-07	7.0289e-11	MDM4
cg10057879	0.000707133	9.65019e-05	4.6631e-13	2.20906e-07	7.06681e-11	RHBDL3
cg16891104	0.000579363	7.90653e-05	4.66619e-13	2.21052e-07	7.06774e-11	UPK3A
cg08250742	0.000772184	0.000105404	4.71807e-13	2.2351e-07	7.14185e-11	NA
cg09113483	0.00200531	0.000273734	4.72011e-13	2.23606e-07	7.14185e-11	NA
cg26700215	-0.0012632	0.000172443	4.74007e-13	2.24552e-07	7.16725e-11	TRIM55
cg24741685	0.00102455	0.000139867	4.74192e-13	2.24639e-07	7.16725e-11	IGDCC3
cg00099427	0.00088965	0.000121459	4.75675e-13	2.25342e-07	7.18587e-11	CCDC19
cg01044662	-0.00102166	0.000139512	4.81413e-13	2.2806e-07	7.26872e-11	GCFC2
cg17375396	-0.00102586	0.00014012	4.87176e-13	2.3079e-07	7.35172e-11	RPS6KB2
cg24601055	-0.000904131	0.000123495	4.87485e-13	2.30937e-07	7.35172e-11	2015-09-01
cg21862529	-0.000718752	9.81746e-05	4.87683e-13	2.3103e-07	7.35172e-11	EDN2
cg01715745	0.000741714	0.000101321	4.90484e-13	2.32357e-07	7.39005e-11	NA
cg26766373	-0.00080358	0.000109785	4.93206e-13	2.33647e-07	7.42715e-11	ARRB1
cg04304802	-0.000662229	9.04878e-05	4.97197e-13	2.35538e-07	7.48331e-11	CDH23
cg10575367	0.000434523	5.93757e-05	4.9898e-13	2.36382e-07	7.50619e-11	NA
cg04338652	-0.00105329	0.000143967	5.05166e-13	2.39313e-07	7.59525e-11	NA
cg08731435	-0.000536551	7.33485e-05	5.09447e-13	2.41341e-07	7.65559e-11	ULK1
cg00171578	0.000868536	0.000118744	5.11747e-13	2.42431e-07	7.68612e-11	NA
cg00760872	-0.000552017	7.54754e-05	5.13585e-13	2.43301e-07	7.70966e-11	NA
cg00099835	-0.000667184	9.12248e-05	5.15073e-13	2.44006e-07	7.72794e-11	CNNM4
cg01790646	-0.000808947	0.000110708	5.38982e-13	2.55332e-07	8.08086e-11	HDAC4
cg11566172	-0.000300512	4.11255e-05	5.3916e-13	2.55417e-07	8.08086e-11	DUSP23
cg11062056	0.000662875	9.07335e-05	5.45028e-13	2.58197e-07	8.16452e-11	NA
cg00563932	-0.000651229	8.91467e-05	5.46676e-13	2.58977e-07	8.18491e-11	PTGDS
cg03753191	-0.000636788	8.72003e-05	5.5663e-13	2.63693e-07	8.32958e-11	EPSTI1
cg19588519	0.000821677	0.000112521	5.57167e-13	2.63947e-07	8.33326e-11	NA
cg11494437	0.000587362	8.04448e-05	5.60862e-13	2.65698e-07	8.38413e-11	BTD
cg05265359	0.000672744	9.21436e-05	5.62733e-13	2.66584e-07	8.4077e-11	GYLTL1B
cg08376310	0.00116643	0.000159774	5.64382e-13	2.67365e-07	8.42794e-11	KCNQ1
cg01131866	-0.00060253	8.25382e-05	5.66473e-13	2.68356e-07	8.45475e-11	KIF2A
cg16976870	-0.00102303	0.000140143	5.66887e-13	2.68552e-07	8.45651e-11	NA
cg21773162	-0.00052032	7.12832e-05	5.69218e-13	2.69656e-07	8.48685e-11	ZAP70
cg08004525	0.000909716	0.000124633	5.69841e-13	2.69951e-07	8.49171e-11	NA
cg16519217	0.000983992	0.000134829	5.75018e-13	2.72404e-07	8.56388e-11	NA
cg09549591	0.000786054	0.000107709	5.75283e-13	2.7253e-07	8.56388e-11	GALNT18
cg09570614	0.000835595	0.000114518	5.80232e-13	2.74874e-07	8.63305e-11	NA
cg22445742	0.000582843	7.99061e-05	5.91059e-13	2.80003e-07	8.78958e-11	BCL11A
cg20559943	-0.00113024	0.000155038	6.07786e-13	2.87927e-07	9.03362e-11	NA
cg05004855	-0.000493349	6.76848e-05	6.13087e-13	2.90438e-07	9.10355e-11	CAMK2A
cg15765129	-0.000322108	4.41916e-05	6.13129e-13	2.90458e-07	9.10355e-11	AKT1S1
cg04728978	-0.00111737	0.000153306	6.1531e-13	2.91491e-07	9.13119e-11	NA
cg04337534	-0.000327778	4.49759e-05	6.17338e-13	2.92452e-07	9.15654e-11	GAL3ST3
cg26049998	-0.00106475	0.000146147	6.27829e-13	2.97422e-07	9.30732e-11	PITPNC1
cg11832281	-0.000465049	6.38334e-05	6.28312e-13	2.97651e-07	9.30965e-11	CELF2
cg00980649	-0.00243891	0.000334775	6.2896e-13	2.97958e-07	9.31442e-11	NA
cg16457797	0.000743994	0.000102136	6.33262e-13	2.99996e-07	9.37327e-11	PFN3
cg16113793	-0.000543224	7.45896e-05	6.39989e-13	3.03182e-07	9.46793e-11	LAMA3
cg07102397	-0.000799214	0.000109743	6.40744e-13	3.0354e-07	9.4742e-11	FOXN3
cg03297901	-0.00123877	0.000170107	6.42055e-13	3.04161e-07	9.48868e-11	TMC6
cg08631357	-0.000957383	0.000131498	6.49822e-13	3.07841e-07	9.59563e-11	SLC6A7
cg13758331	-0.000970221	0.000133262	6.49963e-13	3.07908e-07	9.59563e-11	BCL2L11
cg22169053	0.000664723	9.13181e-05	6.56202e-13	3.10863e-07	9.68273e-11	SPOCD1
cg20823481	-0.00100743	0.000138412	6.59536e-13	3.12442e-07	9.7269e-11	ACSL1
cg17159161	-0.0019585	0.000269112	6.63534e-13	3.14337e-07	9.78082e-11	HLA-B
cg10351829	-0.00117289	0.000161197	6.70532e-13	3.17652e-07	9.87888e-11	NA
cg15734764	-0.000560956	7.70962e-05	6.70995e-13	3.17871e-07	9.88061e-11	NA
cg22622440	-0.00084954	0.000116775	6.75842e-13	3.20167e-07	9.94686e-11	ALKBH5
cg24049493	-0.00136467	0.000187586	6.76353e-13	3.2041e-07	9.94926e-11	HIVEP3
cg18416096	-0.000442904	6.08823e-05	6.7711e-13	3.20768e-07	9.95528e-11	SYNPO
cg05077231	0.00107489	0.000147759	6.78213e-13	3.21291e-07	9.96637e-11	MLNR
cg26354221	-0.000416225	5.72212e-05	6.81288e-13	3.22747e-07	1.00064e-10	ADORA2A
cg08021348	0.000388596	5.34251e-05	6.82425e-13	3.23286e-07	1.0018e-10	NA
cg07430820	-0.000555259	7.63419e-05	6.84034e-13	3.24048e-07	1.00362e-10	CHD3
cg22784595	0.000862642	0.000118605	6.84368e-13	3.24207e-07	1.00362e-10	NA
cg25607643	0.00100617	0.000138336	6.84915e-13	3.24465e-07	1.0039e-10	NA
cg15893295	-0.000369883	5.08598e-05	6.87854e-13	3.25858e-07	1.0077e-10	NA
cg10927968	0.00127827	0.000175788	6.92316e-13	3.27972e-07	1.01371e-10	NA
cg10895547	-0.000597419	8.21647e-05	6.95349e-13	3.29409e-07	1.01763e-10	ZZZ3
cg01231543	-0.000658767	9.06181e-05	7.02932e-13	3.33001e-07	1.02795e-10	NA
cg23871276	-0.000478956	6.58864e-05	7.03116e-13	3.33088e-07	1.02795e-10	MAFK
cg12383352	-0.000435318	5.98874e-05	7.05895e-13	3.34405e-07	1.03122e-10	VWA7
cg03928874	-0.000401311	5.521e-05	7.0608e-13	3.34492e-07	1.03122e-10	LY86
cg12194745	0.00108082	0.000148751	7.20599e-13	3.4137e-07	1.05189e-10	BAHCC1
cg26262157	-0.00110376	0.000151946	7.29713e-13	3.45687e-07	1.06465e-10	PFKFB3
cg07456681	0.000774711	0.000106669	7.36886e-13	3.49086e-07	1.07457e-10	NTAN1
cg03308803	0.000859509	0.000118371	7.45127e-13	3.5299e-07	1.08603e-10	NA
cg14553765	0.00112735	0.000155313	7.58844e-13	3.59488e-07	1.10546e-10	CLDN5
cg17107840	-0.000446444	6.15089e-05	7.60886e-13	3.60455e-07	1.10787e-10	MAP3K6
cg05815196	0.000655073	9.02542e-05	7.61484e-13	3.60739e-07	1.10818e-10	PLA2G3
cg22437316	-0.000406789	5.60477e-05	7.62452e-13	3.61197e-07	1.10902e-10	COL23A1
cg02930866	-0.000780635	0.000107559	7.63433e-13	3.61662e-07	1.10988e-10	EAF1
cg12332902	-0.000538891	7.42588e-05	7.6868e-13	3.64148e-07	1.1168e-10	ZAP70
cg17276002	-0.00071723	9.88369e-05	7.68972e-13	3.64286e-07	1.1168e-10	ANXA7
cg14557185	0.00205379	0.000283134	7.85446e-13	3.7209e-07	1.14015e-10	WWTR1
cg18328933	-0.000541904	7.47148e-05	7.89407e-13	3.73967e-07	1.14531e-10	NA
cg05945608	-0.000734562	0.00010132	8.06702e-13	3.8216e-07	1.16981e-10	NA
cg18648169	-0.000599541	8.26997e-05	8.09744e-13	3.83601e-07	1.17363e-10	NA
cg12444076	-0.000781133	0.000107767	8.15602e-13	3.86376e-07	1.18152e-10	PFKL
cg10609310	0.000753987	0.000104029	8.18346e-13	3.87676e-07	1.1849e-10	NA
cg17113968	-0.000482609	6.6601e-05	8.27511e-13	3.92018e-07	1.19756e-10	NA
cg00083262	-0.000500953	6.91386e-05	8.32236e-13	3.94256e-07	1.20379e-10	NA
cg23630423	0.000914972	0.000126295	8.36969e-13	3.96498e-07	1.21002e-10	RTN4RL1
cg15893360	-0.000921078	0.000127143	8.38162e-13	3.97063e-07	1.21113e-10	PXN
cg26311262	-0.00120631	0.00016652	8.39461e-13	3.97679e-07	1.21229e-10	ARHGEF3
cg26052635	-0.00137409	0.000189683	8.39814e-13	3.97846e-07	1.21229e-10	CLIP4
cg00473633	-0.00108184	0.000149365	8.46872e-13	4.0119e-07	1.22187e-10	NA
cg06817455	-0.000618601	8.54073e-05	8.47539e-13	4.01505e-07	1.22221e-10	NA
cg18772838	0.0005883	8.12255e-05	8.48419e-13	4.01922e-07	1.22286e-10	NA
cg01751802	-0.000873243	0.000120592	8.56989e-13	4.05982e-07	1.23459e-10	KANK2
cg19453938	-0.000669987	9.25246e-05	8.57691e-13	4.06315e-07	1.23498e-10	NA
cg07677157	-0.00134419	0.000185639	8.59413e-13	4.0713e-07	1.23684e-10	NA
cg10489463	-0.00107512	0.000148572	8.8723e-13	4.20309e-07	1.27623e-10	LTBP1
cg01618988	0.00122426	0.000169191	8.89628e-13	4.21444e-07	1.27903e-10	NA
cg00794055	-0.000505284	6.98327e-05	8.91653e-13	4.22404e-07	1.2813e-10	TBC1D24
cg12491115	0.000941056	0.000130075	8.97314e-13	4.25086e-07	1.28851e-10	APLP2
cg09726198	-0.000852176	0.00011779	8.97571e-13	4.25207e-07	1.28851e-10	NA
cg06121226	0.00134203	0.000185519	9.02753e-13	4.27662e-07	1.2953e-10	SLC4A4
cg27601906	0.000693744	9.59272e-05	9.14827e-13	4.33382e-07	1.31196e-10	GEM
cg14799927	-0.000737879	0.00010204	9.19171e-13	4.3544e-07	1.31753e-10	TRIM26
cg19371652	-0.000765619	0.000105908	9.34084e-13	4.42504e-07	1.33824e-10	OAS2
cg02064275	-0.000657627	9.09722e-05	9.35565e-13	4.43206e-07	1.33928e-10	NA
cg04312620	0.00088831	0.000122885	9.35752e-13	4.43295e-07	1.33928e-10	SALL4
cg00552318	-0.000267114	3.69601e-05	9.47294e-13	4.48763e-07	1.35513e-10	CHADL
cg22724765	-0.0010524	0.000145675	9.65489e-13	4.57382e-07	1.38046e-10	CCL28
[truncated: 42,360 more rows]

## Sheet: 2
CpG	Coefficient estimate (slope)	Standard error	p value	Bonferroni p	q value (FDR)	Gene
cg04347477	-0.0036924	0.000191205	1.73937e-71	8.23995e-66	5.7835e-66	NCOR2
cg08943494	-0.00430526	0.000223854	5.3824e-71	2.54981e-65	8.94838e-66	PRR5L
cg04685228	-0.00262548	0.000143194	1.75972e-65	8.33633e-60	1.95038e-60	NA
cg26027170	-0.00189242	0.000104199	1.97862e-64	9.37333e-59	1.64475e-59	NA
cg18623216	-0.00336162	0.00018877	2.64187e-62	1.25153e-56	1.75687e-57	PLCH1
cg02430430	-0.00238106	0.000134893	2.26698e-61	1.07394e-55	1.10955e-56	CCDC33
cg17133774	-0.00297595	0.000168616	2.33587e-61	1.10657e-55	1.10955e-56	CHD5
cg11932158	-0.00286847	0.0001646	4.87131e-60	2.30769e-54	2.02467e-55	PLCH1
cg16103712	-0.00346997	0.000205179	5.07778e-57	2.4055e-51	1.87599e-52	MATN2
cg08817867	-0.00302705	0.000180475	3.25699e-56	1.54294e-50	1.08297e-51	NA
cg19439123	-0.00249608	0.00015221	4.57155e-54	2.16568e-48	1.38188e-49	RAI1
cg07835443	-0.00321347	0.000196348	7.0352e-54	3.33279e-48	1.94937e-49	SPATA33
cg12713583	-0.00276745	0.000169418	1.05827e-53	5.01334e-48	2.70676e-49	ARID3A
cg08412913	-0.00211251	0.000130184	4.34593e-53	2.0588e-47	1.03217e-48	NA
cg11934771	-0.00185519	0.000115187	2.10753e-52	9.98401e-47	4.5965e-48	HCG22
cg04411893	-0.00141162	8.7666e-05	2.21181e-52	1.04781e-46	4.5965e-48	NA
cg02001279	-0.00215667	0.000134325	4.05712e-52	1.92199e-46	7.93538e-48	ARID3A
cg21926626	-0.0023045	0.000143887	6.77326e-52	3.2087e-46	1.25119e-47	TSNARE1
cg16725984	-0.00334382	0.000211285	7.86901e-51	3.72779e-45	1.3771e-46	SPATA33
cg00220721	-0.00320041	0.000202767	1.35742e-50	6.43054e-45	2.25675e-46	PRR5L
cg00442282	-0.00142217	9.06578e-05	4.6769e-50	2.21559e-44	7.40521e-46	RARA
cg19115490	-0.00118477	7.56363e-05	6.29123e-50	2.98035e-44	9.50848e-46	NA
cg27295118	-0.00269372	0.000175442	3.23698e-48	1.53346e-42	4.67962e-44	NA
cg19744173	-0.00158811	0.00010373	5.62805e-48	2.66618e-42	7.79731e-44	FBLN7
cg06870470	-0.00290049	0.000190265	1.28384e-47	6.08193e-42	1.70753e-43	DOCK6
cg20334115	-0.00311299	0.000204583	1.83123e-47	8.67508e-42	2.34189e-43	PYCR2
cg26077811	0.00189487	0.000124564	1.92979e-47	9.142e-42	2.37653e-43	USP2
cg01154283	-0.001644	0.000108923	8.54186e-47	4.04654e-41	1.01436e-42	CRIM1
cg11882607	-0.0016262	0.0001082	1.89062e-46	8.95647e-41	2.16773e-42	CAND2
cg11854981	-0.00228756	0.000153911	1.49596e-45	7.08685e-40	1.65805e-41	TRERF1
cg08576185	-0.00199878	0.000135014	3.08732e-45	1.46256e-39	3.31145e-41	ZNF598
cg23009780	0.00145332	9.83395e-05	4.23556e-45	2.00652e-39	4.40108e-41	NA
cg22117805	-0.00330737	0.000225495	1.66599e-44	7.89233e-39	1.67864e-40	PRR5L
cg12697139	-0.00253823	0.000173458	2.52806e-44	1.19762e-38	2.47233e-40	NA
cg01229865	-0.00215748	0.000147799	3.91146e-44	1.85298e-38	3.71594e-40	ATP11A
cg08282819	-0.0023017	0.000157807	4.52415e-44	2.14323e-38	4.17429e-40	IL21R
cg20112500	-0.00153908	0.000105537	4.645e-44	2.20048e-38	4.17429e-40	HCG22
cg20068209	-0.00252285	0.000173252	6.04867e-44	2.86544e-38	5.29267e-40	TMEM30A
cg11436362	-0.00184299	0.000126737	7.70868e-44	3.65184e-38	6.57225e-40	ADRBK1
cg02017450	-0.00312208	0.000215941	2.13777e-43	1.01273e-37	1.77705e-39	NA
cg05283597	-0.00231279	0.000161236	8.49307e-43	4.02343e-37	6.88778e-39	ITIH1
cg27448161	-0.00117979	8.22888e-05	9.23166e-43	4.37332e-37	7.30851e-39	SPRYD3
cg25551168	-0.00165336	0.00011554	1.28451e-42	6.08513e-37	9.93272e-39	AVP
cg24020157	-0.00209248	0.000146884	2.7787e-42	1.31636e-36	2.09984e-38	RASGEF1A
cg22828383	-0.00201176	0.000142196	9.0099e-42	4.26827e-36	6.65742e-38	NCOR2
cg07136133	-0.00293342	0.000207418	9.5859e-42	4.54114e-36	6.92904e-38	PRR5L
cg03047995	-0.00192405	0.000136362	1.41792e-41	6.71715e-36	1.00312e-37	FITM1
cg02983090	-0.00239699	0.000170561	2.77532e-41	1.31476e-35	1.92252e-37	IL21R
cg07810039	-0.00229197	0.000163237	3.23263e-41	1.5314e-35	2.1936e-37	TGFB2
cg07738730	0.00194633	0.000139515	9.43073e-41	4.46763e-35	6.23028e-37	IGF2BP1
cg05969150	-0.00185476	0.000132962	9.55607e-41	4.527e-35	6.23028e-37	ZFHX3
cg16536918	-0.00178605	0.000128078	1.00795e-40	4.77499e-35	6.40377e-37	AVP
cg23378033	-0.00228446	0.000163832	1.02074e-40	4.83554e-35	6.40377e-37	MSRB3
cg09915396	-0.00196457	0.000141184	1.43988e-40	6.82117e-35	8.86608e-37	RAP1GAP2
cg00522276	-0.00203738	0.00014648	1.54593e-40	7.32356e-35	9.34601e-37	NA
cg00119811	-0.00127032	9.15361e-05	2.23492e-40	1.05875e-34	1.327e-36	ARHGEF28
cg27518892	-0.00161191	0.00011641	3.21876e-40	1.52483e-34	1.87764e-36	CCDC102A
cg07807026	-0.0015593	0.000112702	3.67568e-40	1.74128e-34	2.10721e-36	NA
cg01787084	-0.00242156	0.000175098	3.93885e-40	1.86595e-34	2.18921e-36	FBXO31
cg01429256	-0.00119873	8.66796e-05	3.95039e-40	1.87142e-34	2.18921e-36	RAI1
cg27504369	-0.00193821	0.000141142	1.23845e-39	5.86694e-34	6.7507e-36	APOBEC3A
cg00481600	-0.00152459	0.000111256	1.7356e-39	8.22208e-34	9.24043e-36	CILP
cg01799671	-0.002502	0.000182591	1.75079e-39	8.29404e-34	9.24043e-36	CMIP
cg05211189	-0.00206796	0.000150986	1.88661e-39	8.93747e-34	9.8017e-36	ZNF598
cg04416898	-0.0018864	0.00013856	4.92541e-39	2.33332e-33	2.51957e-35	CXXC5
cg10535320	-0.00139037	0.00010285	1.50175e-38	7.11427e-33	7.56576e-35	PSMC5
cg03940776	-0.00171224	0.000126778	1.73704e-38	8.22892e-33	8.62054e-35	SYNJ2
cg03747456	-0.00180627	0.000133794	1.85123e-38	8.76986e-33	9.05211e-35	KRT80
cg15540623	-0.00192581	0.000142867	2.3506e-38	1.11355e-32	1.13274e-34	ACVR1B
cg04160501	-0.00117559	8.74012e-05	3.29597e-38	1.5614e-32	1.56561e-34	FOXK1
cg19265300	-0.00148701	0.000110964	5.84637e-38	2.76961e-32	2.73795e-34	NA
cg04902474	-0.00153108	0.0001143	6.24013e-38	2.95614e-32	2.88177e-34	KIAA1522
cg04094640	-0.0012984	9.69829e-05	6.78742e-38	3.21541e-32	3.09158e-34	NSMCE1
cg10249285	-0.000785774	5.87067e-05	7.04294e-38	3.33646e-32	3.16461e-34	NA
cg00411595	-0.00114663	8.64592e-05	2.88212e-37	1.36535e-31	1.27776e-33	SLC2A6
cg13066703	-0.00158291	0.000119453	3.25907e-37	1.54392e-31	1.42587e-33	TRAF5
cg06897661	-0.00115808	8.74835e-05	3.81025e-37	1.80503e-31	1.64536e-33	ADCY7
cg06518251	-0.001429	0.000108292	6.14839e-37	2.91269e-31	2.62099e-33	ALDH3B1
cg12403889	-0.00156147	0.0001184	6.70851e-37	3.17803e-31	2.82356e-33	DRAXIN
cg18183624	0.00214696	0.000163236	1.00661e-36	4.76863e-31	4.18379e-33	IGF2BP1
cg01076459	-0.00133231	0.000101524	1.4072e-36	6.66636e-31	5.77657e-33	RAP1GAP2
cg07788865	-0.00124664	9.5194e-05	1.91817e-36	9.08699e-31	7.77808e-33	NA
cg25202280	-0.000805532	6.15248e-05	1.98319e-36	9.39497e-31	7.94482e-33	NA
cg12970171	-0.00153443	0.000117295	2.24696e-36	1.06445e-30	8.89435e-33	NA
cg21374307	-0.0025417	0.000194735	3.14474e-36	1.48976e-30	1.23017e-32	SCHIP1
cg07042014	-0.00147052	0.00011269	3.24988e-36	1.53957e-30	1.25651e-32	LTB4R
cg07770777	-0.00232358	0.000178827	6.10371e-36	2.89152e-30	2.33278e-32	ATP11A
cg17837526	-0.00146874	0.000113077	6.43122e-36	3.04667e-30	2.43001e-32	ATP6V0E1
cg15165154	-0.001903	0.00014657	6.82026e-36	3.23097e-30	2.54806e-32	CXXC5
cg16398956	-0.00109623	8.45225e-05	7.98286e-36	3.78173e-30	2.94927e-32	NA
cg03048432	-0.00158722	0.000122553	9.81496e-36	4.64965e-30	3.58629e-32	NIN
cg04272820	-0.00168269	0.000130096	1.18992e-35	5.63702e-30	4.30059e-32	THRA
cg24914185	-0.00134549	0.000104039	1.21234e-35	5.74322e-30	4.3345e-32	NA
cg07573872	-0.00126863	9.84691e-05	2.1017e-35	9.95642e-30	7.43433e-32	SBNO2
cg15013617	-0.00216854	0.000168404	2.2591e-35	1.0702e-29	7.90697e-32	C20orf141
cg05298628	-0.00137693	0.000107071	2.73461e-35	1.29547e-29	9.47158e-32	VPS37B
cg26800893	-0.00107551	8.36583e-05	2.85959e-35	1.35468e-29	9.80236e-32	CARNS1
cg00382138	-0.00205556	0.000160055	3.31379e-35	1.56985e-29	1.12434e-31	CFI
cg00151922	-0.00116959	9.1104e-05	3.50044e-35	1.65827e-29	1.17567e-31	JAG1
cg02637282	-0.00178327	0.000139251	4.9968e-35	2.36714e-29	1.66146e-31	NA
cg22820108	-0.00141122	0.000110422	6.6714e-35	3.16045e-29	2.19631e-31	NCOR2
cg21155834	-0.00103679	8.11886e-05	7.46773e-35	3.53769e-29	2.43437e-31	NA
cg24257309	-0.0013924	0.000109414	1.22136e-34	5.78596e-29	3.9428e-31	AVP
cg13335054	-0.00134923	0.000106293	1.75073e-34	8.29376e-29	5.59738e-31	LINC00887
cg12036735	-0.00202006	0.000159481	2.36104e-34	1.1185e-28	7.42804e-31	NA
cg13283635	-0.00182324	0.000143945	2.368e-34	1.12179e-28	7.42804e-31	COL9A3
cg01143454	-0.00171177	0.000135169	2.42893e-34	1.15066e-28	7.54797e-31	NA
cg19913563	-0.00230171	0.000182212	3.45617e-34	1.63729e-28	1.06407e-30	NA
cg07338715	-0.00133781	0.000105941	3.61787e-34	1.7139e-28	1.09996e-30	NA
cg04494800	-0.00155024	0.000122768	3.63892e-34	1.72387e-28	1.09996e-30	ZC3H12D
cg08645860	-0.00146475	0.000116219	4.74493e-34	2.24782e-28	1.42136e-30	NA
cg06753281	-0.00094368	7.49512e-05	5.46304e-34	2.58801e-28	1.62186e-30	KCNAB2
cg04632887	-0.00177544	0.000141404	8.01607e-34	3.79746e-28	2.35875e-30	AVP
cg14434062	-0.00170225	0.000135768	9.75799e-34	4.62266e-28	2.82448e-30	NA
cg05059607	-0.00195153	0.000155652	9.76872e-34	4.62775e-28	2.82448e-30	PITPNC1
cg24045875	-0.00116191	9.29436e-05	1.46061e-33	6.91937e-28	4.18673e-30	NA
cg05294455	0.0016666	0.000133665	2.09104e-33	9.90589e-28	5.94257e-30	MYL4
cg08915038	-0.000934458	7.49629e-05	2.15736e-33	1.02201e-27	6.07909e-30	RSG1
cg05820066	-0.00172473	0.000138372	2.18511e-33	1.03515e-27	6.10554e-30	LDHD
cg13586051	-0.00158369	0.000127107	2.30728e-33	1.09303e-27	6.39318e-30	DNASE1L3
cg12170787	-0.000950385	7.64237e-05	2.99117e-33	1.41701e-27	8.21966e-30	SBNO2
cg04345034	-0.00107586	8.67067e-05	4.04671e-33	1.91705e-27	1.10291e-29	NA
cg21574271	-0.00180885	0.000145957	4.76839e-33	2.25894e-27	1.28904e-29	BMPR1B
cg15908709	0.0013113	0.000106109	6.97574e-33	3.30463e-27	1.87054e-29	NA
cg20229014	-0.000661479	5.35313e-05	7.06777e-33	3.34822e-27	1.88006e-29	ST3GAL1
cg20072118	-0.00196753	0.000159488	8.81395e-33	4.17544e-27	2.32594e-29	NA
cg20076442	-0.00228037	0.0001852	1.13826e-32	5.3923e-27	2.98014e-29	NA
cg19843457	-0.00201417	0.000163598	1.15461e-32	5.46975e-27	2.99933e-29	NA
cg08965235	-0.0011475	9.3238e-05	1.21234e-32	5.74322e-27	3.12487e-29	LTBP3
cg16597079	-0.000946095	7.6898e-05	1.26522e-32	5.99374e-27	3.23609e-29	TRERF1
cg24296397	-0.00138818	0.000112927	1.41915e-32	6.72295e-27	3.60209e-29	BSN
cg20782117	-0.001731	0.000140853	1.46954e-32	6.96168e-27	3.70175e-29	SLC25A13
cg27246744	-0.00148355	0.000120734	1.49713e-32	7.09238e-27	3.74289e-29	OSBPL10
cg27652459	-0.00123742	0.000100746	1.58408e-32	7.50428e-27	3.93071e-29	ARHGAP1
cg00654448	-0.000891105	7.25582e-05	1.60587e-32	7.60749e-27	3.95525e-29	NA
cg18520238	-0.00240027	0.000195585	1.77065e-32	8.38813e-27	4.32905e-29	PRR5L
cg21132686	-0.00122496	0.00010007	2.48315e-32	1.17634e-26	6.0267e-29	NA
cg08813888	-0.00128782	0.000105248	2.61845e-32	1.24044e-26	6.30905e-29	NA
cg06947286	-0.00152771	0.000124925	2.82469e-32	1.33814e-26	6.75701e-29	PDLIM4
cg15030415	-0.00148029	0.00012106	2.86342e-32	1.35649e-26	6.80073e-29	RAP1GAP2
cg24873093	-0.00123087	0.000100824	3.53828e-32	1.6762e-26	8.34396e-29	NA
cg26690511	-0.00207817	0.0001703	3.74199e-32	1.7727e-26	8.76219e-29	PLCH1
cg16545105	-0.00167158	0.000136998	3.79965e-32	1.80001e-26	8.83498e-29	CRHBP
cg27210390	0.00143742	0.000118085	5.17599e-32	2.45203e-26	1.19517e-28	TOM1L1
cg11368628	-0.0013835	0.000113845	6.44455e-32	3.05298e-26	1.47783e-28	SYT8
cg11360522	-0.00177575	0.000146501	9.0257e-32	4.27575e-26	2.05554e-28	ATP11A
cg21223094	-0.00152162	0.000125628	9.93674e-32	4.70734e-26	2.24763e-28	ETV6
cg08416522	-0.000464411	3.84412e-05	1.38521e-31	6.56216e-26	3.11209e-28	MAP3K7CL
cg02493846	-0.00163402	0.000135592	1.91055e-31	9.05088e-26	4.26354e-28	LOC100132111
cg00739778	-0.00190901	0.000158473	2.00789e-31	9.51198e-26	4.45088e-28	RAP1GAP2
cg08654091	0.00163158	0.000135568	2.26226e-31	1.0717e-25	4.98154e-28	NA
cg06311778	-0.000909264	7.55938e-05	2.43373e-31	1.15293e-25	5.32387e-28	TENC1
cg13924996	-0.00173396	0.000144174	2.47028e-31	1.17025e-25	5.36851e-28	ADRBK1
cg25114611	-0.0010397	8.65187e-05	2.74224e-31	1.29908e-25	5.92083e-28	NA
cg00186909	-0.00169441	0.000141013	2.7736e-31	1.31394e-25	5.9499e-28	PLEKHG7
cg24279744	0.00113746	9.48667e-05	3.65484e-31	1.73141e-25	7.79008e-28	ATP2B2
cg00587472	-0.00159342	0.000132914	3.72447e-31	1.7644e-25	7.88793e-28	NA
cg22365167	-0.000951836	7.94081e-05	3.79312e-31	1.79692e-25	7.98248e-28	AHNAK
cg14258501	-0.00117962	9.84422e-05	3.94701e-31	1.86982e-25	8.25409e-28	LY6G6E
cg03050022	-0.00145829	0.000121723	4.05354e-31	1.92029e-25	8.4239e-28	RAB27A
cg04451175	0.00144689	0.000120797	4.16452e-31	1.97286e-25	8.57503e-28	FGF20
cg17680767	-0.00156976	0.000131059	4.17785e-31	1.97917e-25	8.57503e-28	NA
cg23754918	0.00173298	0.000144875	4.93235e-31	2.33661e-25	1.00615e-27	IQCE
cg08783253	-0.00159543	0.000133464	5.36438e-31	2.54127e-25	1.08761e-27	AOC2
cg27110277	0.00152613	0.000127688	5.47991e-31	2.596e-25	1.1043e-27	FGF20
cg27281690	-0.00181604	0.000152082	6.14324e-31	2.91025e-25	1.22641e-27	RNF144A
cg06472341	-0.00122352	0.000102464	6.15962e-31	2.918e-25	1.22641e-27	MUC2
cg03390636	-0.00188681	0.000158601	9.85228e-31	4.66733e-25	1.94996e-27	ARNT2
cg04384810	-0.00173786	0.000146558	1.48459e-30	7.03296e-25	2.92091e-27	C14orf159
cg21842274	-0.00196896	0.000166089	1.53166e-30	7.25595e-25	2.9958e-27	CRHBP
cg04340651	-0.00178583	0.000150658	1.55245e-30	7.35442e-25	3.01869e-27	RGMA
cg19576697	-0.00161645	0.000136384	1.57531e-30	7.46275e-25	3.04535e-27	F12
cg01394781	-0.00200996	0.000169644	1.64424e-30	7.78926e-25	3.16022e-27	ABCC1
cg13036381	0.00298906	0.000252322	1.67761e-30	7.94734e-25	3.20582e-27	C3orf80
cg05514299	-0.00170249	0.000143806	1.81472e-30	8.59687e-25	3.44753e-27	MGAT5B
cg09718582	0.00174446	0.000147358	1.82483e-30	8.64477e-25	3.44753e-27	NA
cg26983198	-0.0017948	0.000151622	1.84275e-30	8.72967e-25	3.46171e-27	TNNT3
cg23541926	-0.0020985	0.000177317	1.89406e-30	8.97275e-25	3.53812e-27	PLCH1
cg18608055	-0.00141692	0.00011974	1.92092e-30	9.10001e-25	3.56825e-27	SBNO2
cg13149245	-0.0017666	0.00014944	2.17685e-30	1.03124e-24	4.02119e-27	NA
cg02979520	-0.00106418	9.01036e-05	2.44041e-30	1.1561e-24	4.48314e-27	PLXNB1
cg11217218	-0.000687715	5.8258e-05	2.59864e-30	1.23106e-24	4.74759e-27	NA
cg08305575	-0.00171997	0.000145942	3.18524e-30	1.50894e-24	5.78747e-27	NA
cg02753354	-0.00124448	0.000105656	3.41816e-30	1.61929e-24	6.17694e-27	HMHA1
cg24166457	-0.00175536	0.000149382	4.57351e-30	2.16661e-24	8.22009e-27	GEMIN7
cg14499577	-0.00142486	0.000121466	5.65396e-30	2.67846e-24	1.01074e-26	NA
cg13770461	-0.00167401	0.000142816	6.21761e-30	2.94547e-24	1.10555e-26	PHF21A
cg12342675	-0.00110512	9.43222e-05	6.55143e-30	3.10361e-24	1.15871e-26	BICC1
cg04276536	-0.00119522	0.000102051	6.86406e-30	3.25172e-24	1.20758e-26	CCDC102A
cg23482898	-0.00105179	8.98163e-05	6.97209e-30	3.30289e-24	1.21452e-26	CAND2
cg25773386	-0.000934224	7.97771e-05	6.97653e-30	3.305e-24	1.21452e-26	GPR62
cg21205139	-0.00151117	0.000129105	7.38746e-30	3.49967e-24	1.27936e-26	GUCY1B3
cg04521626	-0.00187629	0.000160445	8.25498e-30	3.91064e-24	1.42219e-26	PLD2
cg09012001	-0.00135203	0.000115744	9.46446e-30	4.48361e-24	1.62216e-26	IFFO2
cg00102731	0.00132844	0.00011376	9.83286e-30	4.65813e-24	1.67666e-26	EBF4
cg16834726	-0.00161837	0.00013863	1.02056e-29	4.8347e-24	1.73133e-26	DCTN2
cg17313709	-0.00145974	0.000125066	1.0443e-29	4.94715e-24	1.76261e-26	NA
cg08276042	-0.00152052	0.000130312	1.08243e-29	5.12783e-24	1.81775e-26	KCTD5
cg08810238	-0.00136917	0.000117559	1.35683e-29	6.42773e-24	2.2671e-26	NA
cg26767614	0.00174027	0.000149529	1.48016e-29	7.01197e-24	2.4608e-26	NFIX
cg13941235	-0.00154424	0.000132932	1.85208e-29	8.77387e-24	3.06381e-26	RXRA
cg04878826	-0.0013769	0.000118745	2.31119e-29	1.09488e-23	3.80437e-26	NA
cg25197194	-0.00175417	0.000151341	2.42313e-29	1.14791e-23	3.96898e-26	EFCC1
cg23062810	-0.00165931	0.000143288	2.70345e-29	1.28071e-23	4.40643e-26	CLIP2
cg13423759	-0.00184028	0.000159451	4.04448e-29	1.916e-23	6.56006e-26	NA
cg13125224	0.00139216	0.000120634	4.08551e-29	1.93543e-23	6.58359e-26	NA
cg03485667	-0.00127319	0.000110328	4.09859e-29	1.94163e-23	6.58359e-26	ZNRF1
cg03720100	-0.00151477	0.000131487	5.02215e-29	2.37915e-23	8.02833e-26	NA
cg02571436	-0.00112517	9.76926e-05	5.17662e-29	2.45233e-23	8.23566e-26	NA
cg23889047	-0.00166133	0.000144319	5.50379e-29	2.60732e-23	8.71447e-26	CAMTA1
cg09349128	-0.00130751	0.000113626	5.75635e-29	2.72696e-23	9.07117e-26	NA
cg18598117	-0.0018479	0.000160717	6.33578e-29	3.00146e-23	9.93716e-26	ARID3A
cg15948030	-0.00101903	8.86674e-05	6.67503e-29	3.16217e-23	1.04201e-25	VARS
cg21837069	-0.00132937	0.000115867	8.16363e-29	3.86737e-23	1.26843e-25	VWA1
cg07813031	-0.00217382	0.000189507	8.36214e-29	3.96141e-23	1.29323e-25	NA
cg15451250	-0.00133375	0.00011628	8.43159e-29	3.9943e-23	1.29794e-25	TBC1D14
cg03699843	-0.00121167	0.000105655	8.60595e-29	4.07691e-23	1.31596e-25	SNX20
cg16600996	-0.00109956	9.58823e-05	8.6278e-29	4.08725e-23	1.31596e-25	NA
cg03074244	0.00165714	0.000144514	8.70443e-29	4.12356e-23	1.32158e-25	CD3D
cg05877497	-0.000945936	8.25407e-05	9.32941e-29	4.41963e-23	1.41003e-25	MEIS1
cg14349538	-0.00108561	9.48263e-05	1.05406e-28	4.9934e-23	1.58588e-25	IRF5
cg03848483	-0.00083684	7.3122e-05	1.09752e-28	5.19928e-23	1.64383e-25	NA
cg10239319	-0.00179114	0.000156525	1.11202e-28	5.26799e-23	1.65808e-25	JAKMIP1
cg18681014	-0.00132421	0.000115784	1.18565e-28	5.6168e-23	1.75998e-25	NA
cg14830371	-0.00150873	0.000131985	1.25914e-28	5.96492e-23	1.86075e-25	NA
cg26170244	-0.00164688	0.000144552	1.85873e-28	8.80537e-23	2.73468e-25	NA
cg24024661	-0.00157434	0.000138232	1.93588e-28	9.17088e-23	2.83564e-25	HMHA1
cg16174106	-0.00155142	0.000136393	2.24463e-28	1.06335e-22	3.27347e-25	HHAT
cg03290131	-0.00176083	0.000154889	2.39396e-28	1.13409e-22	3.476e-25	DUSP5
cg13443592	-0.00127088	0.000111853	2.55313e-28	1.2095e-22	3.69099e-25	NA
cg10278520	-0.000927355	8.16296e-05	2.5917e-28	1.22777e-22	3.73053e-25	TOX
cg03875330	-0.00111239	9.79291e-05	2.62719e-28	1.24458e-22	3.76532e-25	NA
cg01130991	0.00140303	0.000123534	2.67478e-28	1.26713e-22	3.81708e-25	NA
cg13896106	-0.00113104	9.96013e-05	2.72276e-28	1.28985e-22	3.86893e-25	SLC9A3R1
cg16092330	-0.000981917	8.66046e-05	3.26291e-28	1.54574e-22	4.61675e-25	PACS2
cg02449461	-0.000881974	7.78234e-05	3.43058e-28	1.62517e-22	4.83342e-25	ARRB1
cg20924136	-0.00124463	0.00010984	3.49256e-28	1.65453e-22	4.89998e-25	FBXO36
cg07352544	-0.00109136	9.63359e-05	3.58448e-28	1.69808e-22	5.00781e-25	SEPN1
cg01143068	-0.00151275	0.000133545	3.62313e-28	1.71639e-22	5.04062e-25	STARD9
cg19868593	-0.000767647	6.78182e-05	3.94977e-28	1.87113e-22	5.47216e-25	VWA7
cg02971262	-0.00143545	0.000126889	4.22099e-28	1.99961e-22	5.82365e-25	NA
cg22695729	-0.000589693	5.21772e-05	4.71759e-28	2.23487e-22	6.48191e-25	NA
cg21228424	0.00180112	0.00015947	5.07952e-28	2.40633e-22	6.95048e-25	PRPH2
cg00989249	-0.00117362	0.000104191	6.91089e-28	3.27391e-22	9.41765e-25	N4BP3
cg00232092	-0.00126322	0.00011224	7.61223e-28	3.60615e-22	1.0331e-24	FBXL18
cg08594681	-0.00151623	0.000134735	7.70272e-28	3.64902e-22	1.04114e-24	CLU
cg25583651	-0.00165805	0.000147371	7.90689e-28	3.74574e-22	1.06441e-24	GABBR1
cg08610901	-0.00193139	0.000171702	8.09669e-28	3.83565e-22	1.08556e-24	NA
cg10975897	-0.00135401	0.000120464	8.82903e-28	4.18259e-22	1.179e-24	JARID2
cg23707540	-0.00112286	9.99164e-05	9.01195e-28	4.26924e-22	1.19861e-24	CTBP2
cg14619949	-0.00185866	0.000165551	1.00559e-27	4.76378e-22	1.33212e-24	F2RL1
cg11873462	-0.00196461	0.000175129	1.10176e-27	5.21936e-22	1.45373e-24	ZC3H3
cg13428066	-0.00113967	0.000101612	1.12716e-27	5.33971e-22	1.48137e-24	NA
cg13561409	-0.00116126	0.000103746	1.41448e-27	6.70082e-22	1.85166e-24	PIP5K1C
cg23580000	-0.00112106	0.000100202	1.49306e-27	7.07308e-22	1.94686e-24	ADCY7
cg16776035	-0.00109835	9.81801e-05	1.50756e-27	7.14176e-22	1.95809e-24	NA
cg02571874	-0.00144165	0.000128949	1.6195e-27	7.67206e-22	2.0953e-24	TMEM40
cg16348385	-0.000785574	7.03758e-05	1.92963e-27	9.14128e-22	2.48687e-24	YPEL3
cg01894038	-0.00124795	0.000111804	1.9415e-27	9.1975e-22	2.49251e-24	NA
cg21081878	-0.00196923	0.000176434	1.95462e-27	9.25964e-22	2.4997e-24	HLCS
cg10317026	-0.000604586	5.42148e-05	2.15332e-27	1.02009e-21	2.74326e-24	EFNA3
cg07638500	0.00107288	9.63362e-05	2.50029e-27	1.18446e-21	3.17312e-24	MYLK
cg05581878	-0.00129908	0.000116692	2.60935e-27	1.23613e-21	3.29895e-24	NA
cg11783834	-0.0013478	0.000121154	2.82592e-27	1.33873e-21	3.55922e-24	CLU
cg23169111	-0.00102341	9.20005e-05	2.84587e-27	1.34818e-21	3.57082e-24	AVP
cg02980249	-0.00117651	0.000105987	3.59902e-27	1.70497e-21	4.48926e-24	VARS
cg07749613	-0.000620296	5.58806e-05	3.60486e-27	1.70773e-21	4.48926e-24	NA
cg14419435	-0.00132088	0.000119091	3.94767e-27	1.87013e-21	4.89783e-24	NA
cg26706803	-0.00188209	0.000169788	4.20846e-27	1.99368e-21	5.20198e-24	NA
cg26390156	-0.000459473	4.14951e-05	4.74651e-27	2.24857e-21	5.84533e-24	NA
cg27107685	-0.00104728	9.45981e-05	4.84692e-27	2.29614e-21	5.94696e-24	NA
cg02597894	-0.000950693	8.59446e-05	5.3111e-27	2.51603e-21	6.49253e-24	VARS
cg17898925	-0.00145404	0.000131468	5.40092e-27	2.55858e-21	6.57814e-24	NA
cg24159436	-0.00138991	0.0001257	5.54725e-27	2.6279e-21	6.73171e-24	PLCL2
cg19103429	-0.00154561	0.00013996	6.38996e-27	3.02712e-21	7.72616e-24	CDK6
cg13932501	-0.00191933	0.000173834	6.51934e-27	3.08842e-21	7.85404e-24	AUH
cg11196848	0.00166981	0.000151314	6.909e-27	3.27301e-21	8.29342e-24	FGF20
cg09143713	-0.001449	0.000131451	7.80727e-27	3.69854e-21	9.33797e-24	PLCB4
cg11321035	-0.00115365	0.000104674	7.94441e-27	3.76351e-21	9.46794e-24	NA
cg16884222	-0.00139718	0.000126774	7.97845e-27	3.77964e-21	9.47456e-24	NEAT1
cg08745334	-0.00097163	8.81717e-05	8.07521e-27	3.82548e-21	9.55534e-24	NA
cg27165456	-0.00150777	0.000136855	8.27355e-27	3.91944e-21	9.75531e-24	ELFN1
cg08326019	0.00230044	0.000208919	8.7951e-27	4.16651e-21	1.03336e-23	LPPR2
cg04701628	-0.00102867	9.35559e-05	1.0314e-26	4.88608e-21	1.20756e-23	NA
cg19075787	-0.00112182	0.000102036	1.04038e-26	4.92858e-21	1.21379e-23	NA
cg12081645	-0.00210331	0.000191338	1.05766e-26	5.01048e-21	1.22964e-23	NA
cg05462570	-0.000865252	7.87215e-05	1.07197e-26	5.07825e-21	1.24193e-23	NAALADL1
cg17477052	-0.00220161	0.000200592	1.25406e-26	5.94089e-21	1.44786e-23	COL13A1
cg16536330	-0.000703163	6.41126e-05	1.35671e-26	6.42714e-21	1.56094e-23	LEPROTL1
cg07450210	-0.000821187	7.48904e-05	1.3901e-26	6.58535e-21	1.59385e-23	UBAC2
cg21221899	-0.000491376	4.49537e-05	1.95671e-26	9.26953e-21	2.23579e-23	ARHGEF28
cg21932231	-0.0016445	0.000150456	1.96743e-26	9.32032e-21	2.24034e-23	CRIM1
cg11394785	-0.000621983	5.6946e-05	2.12621e-26	1.00725e-20	2.41288e-23	LTC4S
cg15659420	-0.00177803	0.000163166	2.73174e-26	1.29411e-20	3.08951e-23	NAV2
cg12577010	-0.0013147	0.000120667	2.7789e-26	1.31645e-20	3.1322e-23	TMEM140
cg15175129	-0.00156453	0.000143613	2.81152e-26	1.3319e-20	3.15826e-23	MSRB3
cg16356456	-0.00153906	0.00014144	3.18947e-26	1.51095e-20	3.56776e-23	CLIP2
cg14214856	-0.00143423	0.00013181	3.19752e-26	1.51477e-20	3.56776e-23	NA
cg04772575	-0.000882614	8.11674e-05	3.42895e-26	1.6244e-20	3.81319e-23	ABCB9
cg04730825	-0.00166017	0.000152699	3.49084e-26	1.65372e-20	3.86907e-23	ABCC1
cg06928797	-0.00123799	0.000113939	3.73174e-26	1.76784e-20	4.12233e-23	SIK3
cg00889363	0.00114494	0.00010538	3.74992e-26	1.77645e-20	4.1287e-23	PARD3B
cg09238801	-0.00115678	0.000106476	3.77724e-26	1.78939e-20	4.14505e-23	PNMA1
cg17796323	-0.00172447	0.000158945	4.36636e-26	2.06848e-20	4.77578e-23	N4BP3
cg24295985	-0.000669978	6.18162e-05	4.87858e-26	2.31114e-20	5.31854e-23	PLCH2
cg02567958	-0.000648053	5.98082e-05	5.00997e-26	2.37338e-20	5.42846e-23	CDC42EP1
cg08937102	-0.00122263	0.000112836	5.01207e-26	2.37437e-20	5.42846e-23	NADK
cg13992911	-0.00133023	0.000122782	5.08026e-26	2.40668e-20	5.48446e-23	NA
cg19695266	-0.000670643	6.19063e-05	5.12638e-26	2.42852e-20	5.51633e-23	ACAP3
cg05087455	-0.00156137	0.000144323	5.91908e-26	2.80405e-20	6.34878e-23	RNF144A
cg10493186	-0.00136179	0.000125899	6.04144e-26	2.86202e-20	6.45919e-23	PRDM16
cg01930719	-0.00114909	0.000106287	6.36388e-26	3.01477e-20	6.78213e-23	FAM65A
cg01395261	-0.000733377	6.78531e-05	6.54686e-26	3.10145e-20	6.95483e-23	MAST3
cg13100137	-0.000942062	8.72002e-05	6.86843e-26	3.25379e-20	7.27321e-23	NA
cg20253856	-0.000644789	5.97098e-05	7.19401e-26	3.40803e-20	7.59379e-23	IGF1R
cg25362050	-0.000906326	8.39941e-05	7.80962e-26	3.69966e-20	8.21752e-23	RARA
cg09476997	0.00181953	0.000168669	8.02257e-26	3.80054e-20	8.41497e-23	SLC9A3R2
cg23963984	-0.00133709	0.000123996	8.36885e-26	3.96459e-20	8.75059e-23	DLG5
cg06977285	0.000916438	8.51568e-05	1.03334e-25	4.89525e-20	1.07709e-22	NA
cg06245338	-0.00135293	0.000125737	1.05192e-25	4.98328e-20	1.09303e-22	UBE2O
cg12994228	-0.00150538	0.000139969	1.10366e-25	5.22837e-20	1.14297e-22	NA
cg15035133	-0.001135	0.000105535	1.10686e-25	5.24355e-20	1.14297e-22	CDC42EP1
cg25072666	-0.0010347	9.62797e-05	1.19673e-25	5.66928e-20	1.23195e-22	NPLOC4
cg22761205	-0.00118175	0.000109978	1.21341e-25	5.74828e-20	1.24526e-22	PTDSS2
cg19478223	-0.00168292	0.000156638	1.22958e-25	5.82489e-20	1.25571e-22	SCOC
cg15085899	-0.00238503	0.00022199	1.23114e-25	5.83231e-20	1.25571e-22	NCOR2
cg17054708	-0.00117294	0.000109289	1.37597e-25	6.5184e-20	1.39914e-22	FBLN2
cg18889144	-0.000610255	5.68752e-05	1.41378e-25	6.69753e-20	1.4332e-22	GPBP1L1
cg21301224	-0.00158705	0.000147927	1.42914e-25	6.77028e-20	1.44437e-22	LYN
cg26537478	-0.000994305	9.27003e-05	1.46565e-25	6.94325e-20	1.47678e-22	MEIS1
cg00227093	-0.00138615	0.000129284	1.52843e-25	7.24067e-20	1.53081e-22	SYNPO
cg07932300	-0.00118901	0.000110898	1.52849e-25	7.24092e-20	1.53081e-22	HECA
cg02809401	-0.000356778	3.32802e-05	1.54752e-25	7.33109e-20	1.54522e-22	LTBP3
cg26433582	-0.00144135	0.000134552	1.67722e-25	7.94553e-20	1.66972e-22	TPCN2
cg17452301	-0.00113521	0.00010598	1.68798e-25	7.99648e-20	1.67541e-22	PWWP2B
cg14479136	-0.00117153	0.000109403	1.74118e-25	8.24851e-20	1.72307e-22	NA
cg11859584	-0.00105909	9.89213e-05	1.7745e-25	8.40635e-20	1.75083e-22	NFIC
cg03271893	-0.00111028	0.000103745	1.8528e-25	8.7773e-20	1.82268e-22	LZTS2
cg02137956	-0.00154779	0.000144748	2.02276e-25	9.58246e-20	1.98401e-22	NA
cg17924072	-0.00137351	0.000128815	2.71542e-25	1.28638e-19	2.65556e-22	HMHA1
cg03619256	-0.000846472	7.94007e-05	2.76745e-25	1.31102e-19	2.6985e-22	ATXN7L1
cg25174412	-0.000973452	9.13436e-05	2.86947e-25	1.35936e-19	2.78981e-22	NA
cg03930153	-0.00200495	0.000188262	3.07884e-25	1.45854e-19	2.98464e-22	TBL1XR1
cg25134859	-0.00108004	0.000101418	3.09028e-25	1.46396e-19	2.98702e-22	FBXW11
cg03485674	-0.000913298	8.58459e-05	3.42519e-25	1.62262e-19	3.30114e-22	ADCY7
cg11579421	-0.00133199	0.000125221	3.48255e-25	1.64979e-19	3.34672e-22	PWWP2B
cg19851816	-0.00230458	0.000216755	3.65211e-25	1.73012e-19	3.49955e-22	TUBGCP6
cg02743878	-0.00129558	0.00012194	3.92572e-25	1.85973e-19	3.75092e-22	DHRS9
cg12424598	-0.000882605	8.30835e-05	3.98809e-25	1.88928e-19	3.7996e-22	RORC
cg20716774	-0.00105711	9.95226e-05	4.03927e-25	1.91353e-19	3.83736e-22	ANKRD33B
cg08558323	-0.00127547	0.000120112	4.15111e-25	1.96651e-19	3.93197e-22	PTK7
cg14445047	-0.00106643	0.000100429	4.1625e-25	1.97191e-19	3.93197e-22	INPP5E
cg07372034	-0.00193092	0.000182011	4.57909e-25	2.16926e-19	4.31323e-22	NA
cg12054453	-0.00174718	0.000164759	4.77761e-25	2.2633e-19	4.48751e-22	VMP1
cg01324550	0.00116225	0.000109605	4.80041e-25	2.27411e-19	4.49623e-22	NA
cg03281561	0.00204886	0.000193252	4.89237e-25	2.31767e-19	4.56948e-22	C3orf80
cg12690119	-0.00145002	0.000136843	5.17533e-25	2.45171e-19	4.82023e-22	ZBTB38
cg09888330	0.000801354	7.56921e-05	5.65488e-25	2.67889e-19	5.25216e-22	NA
cg04213841	0.00217598	0.000205552	5.70742e-25	2.70378e-19	5.2862e-22	NA
cg16170346	-0.00179161	0.000169411	6.3197e-25	2.99384e-19	5.83704e-22	TMPRSS9
cg16223546	-0.0010924	0.00010333	6.53997e-25	3.09819e-19	6.02375e-22	NA
cg00816609	-0.000939539	8.8935e-05	7.03984e-25	3.33499e-19	6.44925e-22	FBLN2
cg18897025	-0.00204598	0.000193669	7.04073e-25	3.33541e-19	6.44925e-22	TSLP
cg18028767	-0.0010385	9.83306e-05	7.2519e-25	3.43545e-19	6.62443e-22	TSPAN4
cg24387542	-0.000776827	7.35572e-05	7.28028e-25	3.4489e-19	6.63214e-22	LGALS9B
cg09866743	-0.0010639	0.000100843	8.0803e-25	3.82789e-19	7.34082e-22	ARPP21
cg17896927	-0.00175117	0.000166011	8.19968e-25	3.88444e-19	7.42898e-22	RGMA
cg22787719	-0.00145691	0.000138122	8.24161e-25	3.90431e-19	7.43749e-22	NA
cg02835421	-0.000978348	9.27535e-05	8.25381e-25	3.91008e-19	7.43749e-22	IPO13
cg12325286	-0.00100672	9.54464e-05	8.28338e-25	3.92409e-19	7.44396e-22	MSI2
cg07408552	-0.00101205	9.59737e-05	8.47618e-25	4.01543e-19	7.59669e-22	ATP6V0A1
cg20327845	-0.00174308	0.000165318	8.58246e-25	4.06578e-19	7.67127e-22	PFKP
cg13587908	-0.0010447	9.91744e-05	9.4335e-25	4.46894e-19	8.40935e-22	FAM69B
cg06687489	-0.00147713	0.00014025	9.59836e-25	4.54704e-19	8.53343e-22	MYO5C
cg12488187	-0.0014898	0.000141486	9.82858e-25	4.6561e-19	8.71481e-22	MSRB3
cg07306253	-0.000993237	9.43702e-05	1.0293e-24	4.87609e-19	9.10229e-22	NA
cg16677144	-0.00082069	7.8033e-05	1.10816e-24	5.24971e-19	9.77373e-22	GNB1
cg07069759	0.00126114	0.000119923	1.1191e-24	5.30154e-19	9.82945e-22	HNRNPA1P33
cg09535924	-0.00138271	0.000131485	1.12039e-24	5.30765e-19	9.82945e-22	MEIS1
cg17339794	-0.000743067	7.07158e-05	1.21326e-24	5.74758e-19	1.06162e-21	KDM4B
cg13487983	-0.0007008	6.67452e-05	1.31221e-24	6.21634e-19	1.14519e-21	RXRA
cg19863740	-0.00100802	9.60277e-05	1.34409e-24	6.36739e-19	1.16781e-21	PARVG
cg09022230	-0.000883231	8.41409e-05	1.34515e-24	6.37242e-19	1.16781e-21	TNRC18
cg13928490	-0.00215353	0.000205215	1.38531e-24	6.56265e-19	1.19954e-21	GUCY1B2
cg20052079	-0.00107238	0.00010226	1.48377e-24	7.0291e-19	1.28146e-21	JARID2
cg14864103	-0.00119117	0.000113624	1.53379e-24	7.26606e-19	1.32123e-21	MCF2L
cg05336611	-0.000916643	8.74406e-05	1.53871e-24	7.28933e-19	1.32204e-21	LSP1
cg12646786	-0.00167478	0.000159768	1.54542e-24	7.32112e-19	1.32438e-21	NA
cg13027183	-0.00133985	0.000128058	1.86671e-24	8.84316e-19	1.5956e-21	JARID2
cg10341242	-0.00132849	0.000127016	1.93215e-24	9.15318e-19	1.6473e-21	ADCY7
cg22626522	-0.000780726	7.46617e-05	1.97723e-24	9.36677e-19	1.68143e-21	TEF
cg16057915	-0.00110155	0.000105356	2.00292e-24	9.48843e-19	1.69893e-21	PEX14
cg05447916	-0.00035901	3.43652e-05	2.17454e-24	1.03015e-18	1.83589e-21	VWA7
cg00430895	-0.00122963	0.000117706	2.18087e-24	1.03315e-18	1.83589e-21	NA
cg02889774	-0.00145455	0.000139237	2.18094e-24	1.03318e-18	1.83589e-21	XPO7
cg16824126	-0.00107593	0.000103009	2.21577e-24	1.04968e-18	1.8605e-21	NA
cg22000727	0.000969144	9.28023e-05	2.25527e-24	1.06839e-18	1.88889e-21	NA
cg07285673	-0.00081225	7.77961e-05	2.3064e-24	1.09261e-18	1.92686e-21	CLIP4
cg07739369	-0.00120517	0.000115506	2.46449e-24	1.1675e-18	2.05377e-21	NA
cg12587615	0.00198522	0.000190312	2.52212e-24	1.19481e-18	2.09655e-21	LPPR2
cg22213445	-0.00108615	0.000104139	2.55945e-24	1.21249e-18	2.12227e-21	RAB7A
cg24776736	-0.00131066	0.000125809	2.87191e-24	1.36051e-18	2.37544e-21	HMGA2
cg18954401	-0.000755129	7.24924e-05	2.90313e-24	1.3753e-18	2.3953e-21	PRDM8
cg15533023	-0.000925917	8.89103e-05	2.97594e-24	1.40979e-18	2.44929e-21	TMEM205
cg19295068	-0.00147333	0.000141538	3.10883e-24	1.47275e-18	2.55235e-21	GLTSCR1
cg15513620	-0.00113669	0.000109215	3.15799e-24	1.49604e-18	2.58632e-21	ZNF697
cg04797957	-0.00110343	0.000106066	3.30045e-24	1.56353e-18	2.69636e-21	NA
cg10324998	0.00104874	0.000100834	3.38112e-24	1.60174e-18	2.75549e-21	TGFBR3
cg22854223	-0.00095851	9.21936e-05	3.511e-24	1.66327e-18	2.85434e-21	CD82
cg10623219	0.00101885	9.80103e-05	3.55653e-24	1.68484e-18	2.8843e-21	NA
cg05526498	-0.00106583	0.000102575	3.71591e-24	1.76034e-18	3.00623e-21	NA
cg01723892	-0.00198923	0.000191509	3.84489e-24	1.82144e-18	3.10302e-21	NA
cg08133584	0.00117986	0.000113618	3.94589e-24	1.86929e-18	3.17682e-21	C16orf11
cg13390284	-0.00139965	0.000134818	4.04816e-24	1.91774e-18	3.25129e-21	NA
cg25850808	-0.0010813	0.000104359	4.91599e-24	2.32886e-18	3.93878e-21	CD109
cg25368647	-0.00129551	0.000125044	4.96037e-24	2.34988e-18	3.96478e-21	MXD3
cg25287071	-0.00126086	0.000121715	5.0208e-24	2.37851e-18	4.00346e-21	ITPKB
cg24144853	-0.000812372	7.84744e-05	5.36772e-24	2.54286e-18	4.26984e-21	NA
cg18019132	-0.000893377	8.63201e-05	5.49572e-24	2.60349e-18	4.36123e-21	NEAT1
cg03746015	-0.00165795	0.000160289	5.81932e-24	2.75679e-18	4.60703e-21	CLEC16A
cg04549583	-0.000401659	3.88395e-05	5.93349e-24	2.81088e-18	4.68626e-21	NA
cg03128890	-0.00182718	0.000176698	5.98005e-24	2.83293e-18	4.71184e-21	NA
cg27132471	-0.000875576	8.46768e-05	6.00688e-24	2.84565e-18	4.7218e-21	SLCO3A1
cg13222915	-0.00120929	0.000116973	6.12321e-24	2.90075e-18	4.80188e-21	NA
cg11216632	-0.00108829	0.000105392	6.86053e-24	3.25004e-18	5.35902e-21	ARHGEF2
cg19483007	0.00121724	0.000117879	6.86589e-24	3.25259e-18	5.35902e-21	WWTR1
cg27585939	-0.00180296	0.000174641	7.0201e-24	3.32564e-18	5.46655e-21	NA
cg07488576	-0.000622025	6.02598e-05	7.11211e-24	3.36923e-18	5.52526e-21	SDPR
cg16437021	-0.00121103	0.000117325	7.13492e-24	3.38003e-18	5.53006e-21	ANKRD11
cg08528970	-0.00144694	0.000140351	8.04133e-24	3.80943e-18	6.2181e-21	NA
cg14107488	-0.00157783	0.000153162	8.65127e-24	4.09837e-18	6.67423e-21	TBC1D14
cg26472910	-0.00186597	0.000181228	9.10659e-24	4.31407e-18	7.00923e-21	FLT3
cg02747950	-0.00119315	0.00011591	9.32296e-24	4.41657e-18	7.15919e-21	RAB8B
cg00547530	-0.000651103	6.32565e-05	9.38663e-24	4.44674e-18	7.19148e-21	CLUAP1
cg02123534	-0.00160793	0.000156397	1.05107e-23	4.97927e-18	8.02994e-21	ADAP1
cg01763916	-0.00194109	0.000188806	1.05293e-23	4.98806e-18	8.02994e-21	SMAP2
cg20889322	-0.00116063	0.000112923	1.08165e-23	5.1241e-18	8.23005e-21	NA
cg07324381	-0.00104068	0.000101285	1.11578e-23	5.2858e-18	8.47039e-21	NA
cg05638787	-0.000999717	9.7338e-05	1.16061e-23	5.49818e-18	8.79065e-21	NA
cg02894944	-0.00101384	9.87853e-05	1.24542e-23	5.89992e-18	9.41152e-21	MALL
cg10501360	-0.000868546	8.46415e-05	1.26476e-23	5.99158e-18	9.53607e-21	ARHGAP22
cg19317715	-0.00123997	0.000120899	1.32812e-23	6.29174e-18	9.99113e-21	AOC2
cg12192749	-0.00116334	0.000113516	1.43149e-23	6.78141e-18	1.07444e-20	NA
cg14096899	0.00120231	0.000117376	1.50075e-23	7.10954e-18	1.12389e-20	NA
cg21786227	-0.000699716	6.83445e-05	1.57626e-23	7.46722e-18	1.17778e-20	CKS1B
cg03460756	0.00110911	0.000108347	1.59816e-23	7.57099e-18	1.19147e-20	ITGB3
cg09259843	-0.000929422	9.08295e-05	1.65966e-23	7.86232e-18	1.23455e-20	NA
cg25953130	-0.00192567	0.000188225	1.69008e-23	8.00642e-18	1.25437e-20	ARID5B
cg01329005	-0.00114443	0.000111963	1.84137e-23	8.72315e-18	1.36362e-20	BST2
cg14710552	-0.00131283	0.000128449	1.85711e-23	8.79771e-18	1.37222e-20	TMEM140
cg05437446	-0.00109331	0.000107069	2.02644e-23	9.59988e-18	1.49402e-20	MCF2L
cg06774445	-0.000971345	9.51284e-05	2.03548e-23	9.64269e-18	1.49736e-20	NA
cg22218709	-0.000721202	7.06529e-05	2.09753e-23	9.93663e-18	1.53912e-20	FOXK1
cg03566174	-0.00110503	0.000108257	2.1015e-23	9.95546e-18	1.53912e-20	MAL
cg12063580	-0.000993352	9.73799e-05	2.23755e-23	1.06e-17	1.63516e-20	PACS2
cg24897127	-0.000756585	7.42009e-05	2.331e-23	1.10426e-17	1.69971e-20	IFITM3
cg18778196	-0.00127421	0.000125118	2.61911e-23	1.24075e-17	1.90562e-20	SMAD6
cg02291556	-0.000955551	9.38317e-05	2.6272e-23	1.24459e-17	1.90733e-20	PDZK1IP1
cg23014759	0.00141033	0.000138507	2.65983e-23	1.26004e-17	1.92681e-20	BCL9
cg23598480	0.00100029	9.83031e-05	2.83325e-23	1.3422e-17	2.04798e-20	NA
cg16001422	-0.000882453	8.67331e-05	2.86657e-23	1.35798e-17	2.06757e-20	PLEC
cg09229492	-0.000982914	9.66235e-05	2.9136e-23	1.38026e-17	2.09694e-20	NKD1
cg13622265	0.00163747	0.000161069	3.09174e-23	1.46465e-17	2.22035e-20	TTLL11
cg06728055	-0.00145456	0.000143198	3.3505e-23	1.58724e-17	2.39772e-20	WWTR1
cg02835964	0.000908124	8.94034e-05	3.35315e-23	1.58849e-17	2.39772e-20	NR5A1
cg19240637	-0.00147585	0.000145351	3.47592e-23	1.64665e-17	2.48017e-20	RNF144A
cg10895547	-0.00124455	0.000122642	3.67193e-23	1.73951e-17	2.61442e-20	ZZZ3
cg06396119	0.00168734	0.000166319	3.76484e-23	1.78352e-17	2.67485e-20	NA
cg10357314	-0.00203917	0.000201072	3.89838e-23	1.84678e-17	2.76382e-20	NA
cg18518916	-0.000791341	7.80707e-05	4.095e-23	1.93993e-17	2.89704e-20	NA
cg09307468	-0.000485403	4.78912e-05	4.12008e-23	1.95181e-17	2.9086e-20	PLAGL1
cg14600987	-0.00159444	0.000157322	4.14517e-23	1.96369e-17	2.9201e-20	TNNT3
cg23291039	0.000789727	7.79297e-05	4.18656e-23	1.9833e-17	2.94303e-20	SEL1L3
cg20427144	-0.00116752	0.000115252	4.33317e-23	2.05276e-17	3.03967e-20	FBXL18
cg22786748	0.00108487	0.000107106	4.38104e-23	2.07543e-17	3.06677e-20	NA
cg17353337	0.00107908	0.000106585	4.58508e-23	2.1721e-17	3.20286e-20	NHSL1
cg19619003	-0.00138053	0.000136406	4.73065e-23	2.24106e-17	3.29762e-20	NA
cg11765288	-0.000735946	7.27377e-05	4.86113e-23	2.30287e-17	3.38148e-20	HDAC9
cg26619671	-0.000815137	8.06248e-05	5.21566e-23	2.47082e-17	3.62053e-20	NA
cg08899895	-0.00125332	0.000123981	5.27972e-23	2.50116e-17	3.65736e-20	GSE1
cg16647844	-0.00184654	0.000182675	5.3096e-23	2.51532e-17	3.67029e-20	NA
cg11163555	-0.0014144	0.000139927	5.32045e-23	2.52046e-17	3.67029e-20	PATZ1
cg04071779	-0.000913949	9.04292e-05	5.38674e-23	2.55186e-17	3.70832e-20	NOD1
cg13661827	-0.00141995	0.000140501	5.40974e-23	2.56276e-17	3.71646e-20	NA
cg17950169	-0.000809664	8.0135e-05	5.54132e-23	2.6251e-17	3.799e-20	TMEM63A
cg19442415	-0.00096803	9.58228e-05	5.61714e-23	2.66101e-17	3.84306e-20	NA
cg10495270	-0.000382476	3.78786e-05	5.87762e-23	2.78441e-17	4.01302e-20	BATF
cg16548911	-0.00166632	0.000165061	6.00041e-23	2.84258e-17	4.08846e-20	ADCY7
cg16692277	-0.00125994	0.000124809	6.01652e-23	2.85021e-17	4.09105e-20	GUCY1B2
cg24149590	-0.00122944	0.000121804	6.08779e-23	2.88398e-17	4.13107e-20	NA
cg07858848	-0.00144403	0.000143147	6.42875e-23	3.0455e-17	4.35355e-20	NA
cg02849956	-0.00130223	0.000129115	6.5496e-23	3.10275e-17	4.42637e-20	NA
cg10152449	-0.00156837	0.000155523	6.62956e-23	3.14063e-17	4.47133e-20	CHST12
cg11474701	-0.00146344	0.000145123	6.65313e-23	3.15179e-17	4.47813e-20	NA
cg19499884	-0.00151331	0.000150166	7.06759e-23	3.34814e-17	4.74225e-20	LZTS2
cg04997045	-0.0013909	0.000138021	7.07405e-23	3.3512e-17	4.74225e-20	CTBP1
cg15481493	-0.00134342	0.000133321	7.13674e-23	3.3809e-17	4.77465e-20	NA
cg24633390	-0.00104923	0.000104155	7.32577e-23	3.47044e-17	4.89128e-20	TNFSF4
cg08250081	-0.00131113	0.000130169	7.40584e-23	3.50837e-17	4.93483e-20	NA
cg22531371	-0.000513192	5.09595e-05	7.54323e-23	3.57346e-17	5.01633e-20	MUC1
cg02211741	-0.000777987	7.72667e-05	7.66474e-23	3.63102e-17	5.08695e-20	DGKZ
cg03341377	0.0016998	0.000168999	8.4744e-23	4.01459e-17	5.60484e-20	CX3CR1
cg24736933	-0.00160701	0.000159775	8.47877e-23	4.01665e-17	5.60484e-20	C15orf52
cg16037981	-0.00111053	0.000110444	8.70214e-23	4.12247e-17	5.73095e-20	RAP1GAP2
cg13519902	-0.00110268	0.000109663	8.70402e-23	4.12337e-17	5.73095e-20	NA
cg21163444	-0.00143816	0.000143121	9.25817e-23	4.38588e-17	6.08377e-20	ZNF385A
cg13492133	0.00138011	0.000137469	1.00642e-22	4.76771e-17	6.60037e-20	SMG7
cg26616347	-0.000773022	7.70311e-05	1.04731e-22	4.96142e-17	6.85502e-20	IRF5
cg06329093	-0.0010185	0.00010155	1.10294e-22	5.22498e-17	7.20499e-20	ZDHHC1
cg01921773	-0.00149605	0.000149213	1.13711e-22	5.38685e-17	7.41363e-20	KARS
cg07031797	-0.00219881	0.000219454	1.21163e-22	5.73987e-17	7.88402e-20	TTLL8
cg00499700	-0.00148238	0.000148011	1.25841e-22	5.96146e-17	8.15998e-20	F2RL1
cg05014660	-0.000619207	6.18263e-05	1.25907e-22	5.96463e-17	8.15998e-20	PARVG
cg00294109	-0.00111345	0.000111177	1.2614e-22	5.97566e-17	8.15998e-20	CRBN
cg02930866	-0.00190117	0.000189861	1.27996e-22	6.06359e-17	8.26398e-20	EAF1
cg12064202	0.00109612	0.000109498	1.31707e-22	6.23939e-17	8.48709e-20	NA
cg22159815	-0.00114828	0.000114714	1.32373e-22	6.27093e-17	8.51349e-20	MIR29C
cg07150145	-0.000960111	9.59985e-05	1.43237e-22	6.78556e-17	9.19438e-20	PDZK1IP1
cg24760467	-0.00138791	0.000138797	1.45585e-22	6.8968e-17	9.32711e-20	LZTS2
cg06815950	-0.00168518	0.000168658	1.56549e-22	7.4162e-17	1.00102e-19	CUX2
cg21557473	-0.00116418	0.000116589	1.65994e-22	7.86365e-17	1.05938e-19	AUTS2
cg19008371	-0.00104806	0.000104964	1.66539e-22	7.88946e-17	1.06082e-19	ST3GAL4
cg06647068	-0.0013906	0.000139419	1.83836e-22	8.7089e-17	1.16877e-19	CHST11
cg13300689	-0.000670601	6.72502e-05	1.88184e-22	8.91486e-17	1.19413e-19	CLEC2D
cg19856897	-0.000767917	7.70341e-05	1.93803e-22	9.18104e-17	1.22744e-19	NA
cg02194129	-0.00111249	0.00011171	2.12086e-22	1.00472e-16	1.34008e-19	XRCC3
cg07319315	-0.00152941	0.000153577	2.12395e-22	1.00618e-16	1.34008e-19	MGAT5
cg10692140	-0.00124597	0.000125162	2.19686e-22	1.04072e-16	1.38279e-19	NA
cg07816074	-0.00109024	0.00010952	2.19996e-22	1.04219e-16	1.38279e-19	SH3TC1
cg07060794	-0.00139449	0.000140101	2.22602e-22	1.05453e-16	1.39653e-19	IGF2BP3
cg03665259	-0.000244592	2.45809e-05	2.28761e-22	1.08371e-16	1.43247e-19	HCG22
cg14989316	-0.000708291	7.12039e-05	2.3546e-22	1.11545e-16	1.47165e-19	ZMIZ1-AS1
cg01832712	-0.00102753	0.000103308	2.3774e-22	1.12625e-16	1.48311e-19	NA
cg07420362	-0.00215011	0.000216205	2.41165e-22	1.14247e-16	1.50166e-19	TRPC2
cg03450829	-0.000967048	9.72443e-05	2.41698e-22	1.145e-16	1.50217e-19	MOB2
cg12307314	-0.00127384	0.000128161	2.53413e-22	1.20049e-16	1.57203e-19	ARHGAP26
cg04504205	-0.00137334	0.000138193	2.56948e-22	1.21724e-16	1.591e-19	NA
cg14147151	-0.00113438	0.000114164	2.60425e-22	1.23371e-16	1.60953e-19	NACC2
cg11294761	0.0008589	8.64985e-05	2.77066e-22	1.31255e-16	1.7092e-19	CD7
cg25961099	-0.000526641	5.30606e-05	2.8845e-22	1.36648e-16	1.77613e-19	NA
cg12352038	-0.00161313	0.000162541	2.90616e-22	1.37674e-16	1.78616e-19	NA
cg17779658	-0.00135492	0.000136581	3.01944e-22	1.4304e-16	1.85236e-19	LINC00589
cg00688840	-0.00227875	0.000229738	3.05755e-22	1.44846e-16	1.87229e-19	NA
cg04952324	-0.00136921	0.000138135	3.25548e-22	1.54222e-16	1.98982e-19	CLIP2
cg13733403	0.000640072	6.45814e-05	3.28464e-22	1.55604e-16	2.00396e-19	NA
cg20962215	-0.00108108	0.00010908	3.29239e-22	1.55971e-16	2.00501e-19	NA
cg04720348	0.0013864	0.000139902	3.32318e-22	1.57429e-16	2.02006e-19	ARHGEF28
cg19355069	-0.00082708	8.36256e-05	3.9752e-22	1.88317e-16	2.41199e-19	NA
cg01429933	-0.00123711	0.000125111	4.05451e-22	1.92075e-16	2.45564e-19	PLEKHG5
cg07483304	-0.00082555	8.3504e-05	4.11965e-22	1.9516e-16	2.49055e-19	HOXA10
cg10020892	-0.00145358	0.000147161	4.46574e-22	2.11556e-16	2.69489e-19	BCL9
cg09233395	-0.00165729	0.000167854	4.6396e-22	2.19792e-16	2.79473e-19	TRPS1
cg07556018	-0.00105068	0.000106434	4.71246e-22	2.23244e-16	2.83348e-19	NA
cg13067635	-0.00110988	0.000112445	4.76695e-22	2.25825e-16	2.86108e-19	NA
cg16230352	-0.00145047	0.000146978	4.84756e-22	2.29644e-16	2.90422e-19	NA
cg07656173	-0.00184886	0.00018778	5.96344e-22	2.82507e-16	3.56632e-19	PROM1
cg21333338	-0.000853841	8.67249e-05	5.98874e-22	2.83705e-16	3.57502e-19	RAP1GAP2
cg01285501	-0.000612187	6.22194e-05	6.33838e-22	3.00269e-16	3.77696e-19	HOXA9
cg04188920	-0.00131739	0.000133972	6.6828e-22	3.16585e-16	3.97507e-19	PFKP
cg11752100	-0.0012501	0.000127179	6.92535e-22	3.28075e-16	4.11199e-19	POU6F2
cg25630910	-0.000571768	5.81964e-05	7.22354e-22	3.42201e-16	4.2814e-19	CDK2AP1
cg26754214	-0.00022839	2.32545e-05	7.45531e-22	3.53181e-16	4.41003e-19	FAM89B
cg02992639	0.00125424	0.000127708	7.46709e-22	3.53739e-16	4.41003e-19	NA
cg26261298	-0.000956043	9.73579e-05	7.55484e-22	3.57896e-16	4.45394e-19	PLAGL1
cg13607248	-0.00159449	0.000162416	7.73477e-22	3.6642e-16	4.55195e-19	DVL3
cg10943263	-0.0014283	0.000145504	7.81098e-22	3.7003e-16	4.58868e-19	NA
cg04948284	-0.000821572	8.37011e-05	7.85843e-22	3.72278e-16	4.60841e-19	LTBP3
cg04784315	-0.00139377	0.000142014	7.94615e-22	3.76434e-16	4.65165e-19	NA
cg14082061	-0.000683104	6.96133e-05	8.05399e-22	3.81542e-16	4.70649e-19	NA
cg16247817	-0.000721446	7.35329e-05	8.17558e-22	3.87302e-16	4.76916e-19	SLC27A3
cg04813911	-0.00103201	0.000105214	8.36683e-22	3.96363e-16	4.87218e-19	CILP
cg25303150	-0.00126018	0.000128572	8.94264e-22	4.23641e-16	5.1894e-19	PWWP2B
cg22697517	-0.000642414	6.55436e-05	8.9428e-22	4.23648e-16	5.1894e-19	DBF4B
cg25634032	-0.00102022	0.000104094	8.97272e-22	4.25065e-16	5.19769e-19	NA
cg16874095	0.000952525	9.71937e-05	9.02884e-22	4.27724e-16	5.22111e-19	NA
cg00112238	-0.00168078	0.000171509	9.05509e-22	4.28968e-16	5.22719e-19	SSBP3
cg00289503	-0.00141527	0.000144425	9.10729e-22	4.31441e-16	5.24822e-19	COL9A3
cg13189271	-0.00123762	0.000126382	9.67016e-22	4.58106e-16	5.56294e-19	JARID2
cg03005293	-0.00148625	0.000151859	1.01766e-21	4.82097e-16	5.84047e-19	RORC
cg00162806	0.000889272	9.08628e-05	1.01877e-21	4.82624e-16	5.84047e-19	VENTX
cg13757845	-0.00149777	0.000153143	1.08325e-21	5.13167e-16	6.1994e-19	NA
cg24621042	-0.00117513	0.000120236	1.15091e-21	5.45222e-16	6.57532e-19	SERPINA1
cg10343364	-0.00113613	0.000116255	1.15879e-21	5.48956e-16	6.609e-19	CLUAP1
cg20258698	-0.0014654	0.000150025	1.21323e-21	5.74747e-16	6.90765e-19	TNS3
cg10397819	0.000832696	8.52567e-05	1.22172e-21	5.78767e-16	6.94408e-19	NA
cg26219092	-0.00100976	0.00010342	1.25819e-21	5.96044e-16	7.13916e-19	NA
cg24532083	0.00120246	0.000123185	1.28445e-21	6.08483e-16	7.27573e-19	NA
cg21542842	-0.000782278	8.01618e-05	1.31565e-21	6.23262e-16	7.43978e-19	2011-09-01
cg00682367	-0.00115628	0.000118521	1.34922e-21	6.39166e-16	7.61666e-19	NA
cg13675859	-0.00124821	0.00012797	1.37457e-21	6.51176e-16	7.73421e-19	GPR110
cg03663556	-0.0010739	0.000110099	1.37469e-21	6.51234e-16	7.73421e-19	NA
cg10505630	-0.000808237	8.28972e-05	1.42571e-21	6.75402e-16	8.00769e-19	SPARC
cg14519350	-0.0009652	9.90232e-05	1.46038e-21	6.91825e-16	8.18857e-19	OSM
cg12345526	-0.00155901	0.000159984	1.49296e-21	7.07259e-16	8.35716e-19	NA
cg01185345	-0.000998187	0.000102476	1.5488e-21	7.33713e-16	8.65518e-19	STK24
cg03634833	-0.00168981	0.000173796	1.81844e-21	8.61452e-16	1.0145e-18	ADAP1
cg21187669	-0.0010262	0.000105605	1.91247e-21	9.05994e-16	1.06517e-18	ATPAF2
cg27574980	-0.000878258	9.03962e-05	1.94181e-21	9.19894e-16	1.0797e-18	VWA7
cg06664254	-0.0014668	0.000151019	1.99399e-21	9.44613e-16	1.10547e-18	NA
cg13052625	-0.00120684	0.000124254	1.9948e-21	9.44997e-16	1.10547e-18	DHX30
cg10689689	-0.000872284	8.98286e-05	2.03342e-21	9.63293e-16	1.12499e-18	MARK2
cg26096752	-0.00235119	0.000242172	2.06606e-21	9.78756e-16	1.14115e-18	NA
cg11254532	0.00102444	0.000105526	2.08153e-21	9.86084e-16	1.14779e-18	NA
cg16705546	-0.00141754	0.00014605	2.12196e-21	1.00524e-15	1.16663e-18	IRF8
cg24939194	-0.000964304	9.93537e-05	2.1227e-21	1.00559e-15	1.16663e-18	LFNG
cg07957995	-0.00106668	0.000109934	2.17749e-21	1.03154e-15	1.19476e-18	NA
cg21321372	-0.00199355	0.000205483	2.20105e-21	1.04271e-15	1.2057e-18	SCOC
cg13597554	-0.00144298	0.000148762	2.23761e-21	1.06003e-15	1.22371e-18	NA
cg26657240	-0.00165229	0.000170381	2.28406e-21	1.08203e-15	1.24706e-18	NA
cg13180844	0.00124407	0.000128336	2.36255e-21	1.11921e-15	1.2878e-18	NA
cg18700940	-0.00146101	0.000150729	2.38217e-21	1.12851e-15	1.29558e-18	MAP3K14
cg05793930	0.00105192	0.000108526	2.38461e-21	1.12967e-15	1.29558e-18	GSTM4
cg05455036	-0.00155589	0.000160582	2.46673e-21	1.16856e-15	1.33801e-18	NA
cg02879960	-0.00140626	0.000145183	2.53458e-21	1.20071e-15	1.37258e-18	TTLL8
cg10031793	-0.0011596	0.000119726	2.54921e-21	1.20764e-15	1.37825e-18	CACNA1C
cg25374813	-0.00117461	0.000121387	2.76007e-21	1.30753e-15	1.48984e-18	SLC23A1
cg04322363	-0.000882336	9.12122e-05	2.83942e-21	1.34512e-15	1.53018e-18	NA
cg24044501	-0.000798861	8.25972e-05	2.88222e-21	1.3654e-15	1.55073e-18	NA
cg01325271	-0.00070602	7.30192e-05	2.95613e-21	1.40041e-15	1.58793e-18	SQSTM1
cg01991752	-0.00114204	0.000118145	3.02442e-21	1.43276e-15	1.62199e-18	BEGAIN
cg24085039	-0.00106373	0.00011008	3.10967e-21	1.47315e-15	1.66413e-18	PWWP2B
cg05573381	-0.000903081	9.34557e-05	3.113e-21	1.47473e-15	1.66413e-18	NA
cg15339075	-0.000965254	0.000100093	3.71082e-21	1.75793e-15	1.98052e-18	PARK2
cg07141504	-0.00090617	9.39998e-05	3.82846e-21	1.81366e-15	2.04003e-18	LINC00887
cg04384031	-0.00126289	0.000131077	4.01769e-21	1.90331e-15	2.13745e-18	NA
cg24397007	-0.00133381	0.000138449	4.04656e-21	1.91698e-15	2.14936e-18	FOSL2
cg10706013	-0.000708812	7.35874e-05	4.10913e-21	1.94662e-15	2.17912e-18	PDE9A
cg10750182	-0.000950818	9.87167e-05	4.12602e-21	1.95462e-15	2.18459e-18	NA
cg18816534	0.00126681	0.000131578	4.27473e-21	2.02507e-15	2.25973e-18	EBF1
cg06388418	-0.000616246	6.40321e-05	4.42266e-21	2.09515e-15	2.33422e-18	NSMCE1
cg27066989	-0.00136272	0.0001416	4.43191e-21	2.09953e-15	2.33539e-18	GUCY1B2
cg05824594	-0.00124173	0.000129039	4.46874e-21	2.11698e-15	2.35107e-18	CACNA1C
cg01418188	-0.00128932	0.000134077	4.74093e-21	2.24593e-15	2.48763e-18	OSBPL5
cg16107105	0.000872382	9.072e-05	4.74325e-21	2.24702e-15	2.48763e-18	KCNH2
cg23915792	-0.000441922	4.59594e-05	4.7732e-21	2.26121e-15	2.49939e-18	TEF
cg21057323	0.00167421	0.000174157	4.8726e-21	2.3083e-15	2.54743e-18	CDC42BPB
cg16463452	-0.00167403	0.000174192	5.0031e-21	2.37012e-15	2.61155e-18	NA
cg15016701	-0.0012497	0.000130108	5.23795e-21	2.48138e-15	2.72985e-18	PPM1H
cg01891966	-0.00129175	0.000134496	5.27266e-21	2.49782e-15	2.74364e-18	HOXA9
cg21228270	-0.00147477	0.000153556	5.28371e-21	2.50306e-15	2.7451e-18	NA
cg19653589	-0.000655271	6.82669e-05	5.54752e-21	2.62803e-15	2.87766e-18	GNG7
cg01755100	0.000796709	8.30186e-05	5.6432e-21	2.67336e-15	2.92231e-18	NA
cg13353574	-0.00106086	0.000110546	5.65571e-21	2.67928e-15	2.92231e-18	NA
cg04417773	-0.000482151	5.02428e-05	5.65996e-21	2.6813e-15	2.92231e-18	ZMIZ1
cg04945216	-0.00191708	0.000199833	5.81333e-21	2.75396e-15	2.99676e-18	NA
cg18559579	-0.00119092	0.000124141	5.82218e-21	2.75815e-15	2.99676e-18	NA
cg05014727	-0.00137127	0.000143005	6.04853e-21	2.86537e-15	3.10845e-18	PFKFB3
cg11810998	-0.00109157	0.000113887	6.28492e-21	2.97736e-15	3.22495e-18	NA
cg26104196	-0.000893735	9.32546e-05	6.33406e-21	3.00064e-15	3.24511e-18	IGSF9
cg27300045	-0.000863436	9.00948e-05	6.34372e-21	3.00522e-15	3.24511e-18	ZC3H4
cg09726198	-0.0011372	0.000118696	6.51013e-21	3.08405e-15	3.32512e-18	NA
cg17801546	-0.00107281	0.000111995	6.61088e-21	3.13178e-15	3.3714e-18	DUSP27
cg08323969	-0.000926912	9.68079e-05	6.86647e-21	3.25286e-15	3.49638e-18	NA
cg02966574	-0.000713457	7.45249e-05	6.94953e-21	3.29221e-15	3.53327e-18	CORO2B
cg07387383	-0.000582347	6.08335e-05	6.987e-21	3.30996e-15	3.54689e-18	NA
cg16890093	-0.000799163	8.34843e-05	6.99887e-21	3.31558e-15	3.5475e-18	NA
cg13672800	-0.00122661	0.000128141	7.01278e-21	3.32217e-15	3.54914e-18	C20orf141
cg01832549	-0.00130384	0.000136267	7.27651e-21	3.44711e-15	3.67701e-18	CAPZB
cg09091752	-0.000859623	8.98428e-05	7.28757e-21	3.45235e-15	3.67702e-18	DNAJC17
cg23188579	-0.00109702	0.000114663	7.33946e-21	3.47693e-15	3.69759e-18	SCOC
cg22877452	0.00251524	0.000263078	7.77372e-21	3.68265e-15	3.91044e-18	NA
cg23481246	-0.00115908	0.000121258	7.9157e-21	3.74991e-15	3.97585e-18	NA
cg02217713	-0.00124905	0.000130812	8.67826e-21	4.11116e-15	4.35062e-18	PRKAR1B
cg24401487	-0.00121778	0.000127538	8.68803e-21	4.11579e-15	4.35062e-18	GALNT2
cg15417798	-0.000723631	7.57891e-05	8.71589e-21	4.12899e-15	4.35801e-18	LPHN1
cg05267204	-0.000453831	4.75495e-05	8.99649e-21	4.26192e-15	4.49156e-18	NA
cg13784312	-0.00119172	0.000124919	9.35693e-21	4.43267e-15	4.66451e-18	RAPGEF1
cg27555092	0.00082387	8.64233e-05	9.95879e-21	4.71779e-15	4.95711e-18	ALPK2
cg20274462	-0.000916819	9.6177e-05	9.9887e-21	4.73196e-15	4.96456e-18	NA
cg06635952	-0.00115709	0.000121419	1.02477e-20	4.85466e-15	5.08569e-18	ANXA4
cg26682407	-0.000914766	9.60409e-05	1.07106e-20	5.07393e-15	5.30748e-18	MCF2L
cg01607849	-0.000994308	0.000104451	1.12374e-20	5.32351e-15	5.56027e-18	TPI1
cg25144135	-0.000991849	0.000104292	1.21741e-20	5.76724e-15	6.01478e-18	NA
cg03852570	-0.000938676	9.87161e-05	1.23331e-20	5.84258e-15	6.0843e-18	PYROXD2
cg20911180	-0.00130489	0.000137301	1.28879e-20	6.10538e-15	6.34857e-18	GUCY2EP
cg16477774	-0.000863479	9.08585e-05	1.29245e-20	6.12274e-15	6.35719e-18	LTBP3
cg17808882	0.000876061	9.21976e-05	1.31051e-20	6.20831e-15	6.43652e-18	FGF20
cg15954235	-0.00112551	0.000118458	1.31737e-20	6.24081e-15	6.46067e-18	SPDEF
cg12758082	-0.000895106	9.42801e-05	1.40518e-20	6.65677e-15	6.88114e-18	ATP11A
cg11639950	-0.000754584	7.9486e-05	1.41537e-20	6.70502e-15	6.92083e-18	NCOR2
cg01708636	0.000824371	8.68861e-05	1.48395e-20	7.02992e-15	7.23951e-18	CPE
cg09745987	-0.00135946	0.000143284	1.48489e-20	7.0344e-15	7.23951e-18	XYLT1
cg03193328	-0.00150871	0.00015909	1.5449e-20	7.31868e-15	7.52105e-18	TPST1
cg03393444	-0.000682068	7.19415e-05	1.57986e-20	7.48426e-15	7.67997e-18	MADD
cg21793437	-0.00126465	0.000133469	1.66064e-20	7.86695e-15	8.06088e-18	CACNA1C
cg16521454	-0.000526713	5.56057e-05	1.70432e-20	8.07388e-15	8.26085e-18	SMIM3
cg14510299	-0.00115158	0.000121597	1.73204e-20	8.20519e-15	8.38298e-18	AHDC1
cg03676485	-0.000876199	9.25563e-05	1.79099e-20	8.48448e-15	8.64816e-18	LFNG
cg08534016	-0.00139007	0.00014684	1.79203e-20	8.48939e-15	8.64816e-18	SPEF2
cg15961007	-0.00126037	0.000133147	1.8008e-20	8.53096e-15	8.67791e-18	MYCT1
cg14204586	-0.00120347	0.000127138	1.80455e-20	8.5487e-15	8.68337e-18	ARHGEF2
cg14155058	-0.000727364	7.6897e-05	1.91716e-20	9.0822e-15	9.21195e-18	NA
cg22284398	-0.000920749	9.73642e-05	1.95469e-20	9.25999e-15	9.37872e-18	PRKCE
cg13280041	0.00116358	0.000123085	2.0117e-20	9.53003e-15	9.63832e-18	NHSL1
cg24185397	-0.00116383	0.000123217	2.16101e-20	1.02374e-14	1.03388e-17	NA
cg02589672	-0.000415682	4.4055e-05	2.3568e-20	1.11649e-14	1.12593e-17	TEF
cg26607031	-0.0015776	0.000167217	2.37933e-20	1.12716e-14	1.13506e-17	SLC25A33
cg10458216	-0.00135452	0.000143578	2.38737e-20	1.13097e-14	1.13727e-17	MBNL2
cg21444731	0.00108543	0.000115079	2.42981e-20	1.15108e-14	1.15583e-17	NA
cg02059176	-0.00176683	0.000187367	2.47807e-20	1.17394e-14	1.1771e-17	NA
cg27024992	-0.000740748	7.86473e-05	2.73489e-20	1.2956e-14	1.29724e-17	FBXO11
cg15034393	-0.00148525	0.000157708	2.75676e-20	1.30596e-14	1.30575e-17	NA
cg06540458	0.000971723	0.000103201	2.80222e-20	1.3275e-14	1.3254e-17	NA
cg24601055	-0.00113872	0.000120964	2.85481e-20	1.35241e-14	1.34835e-17	2015-09-01
cg24170529	-0.000723786	7.69033e-05	2.90747e-20	1.37736e-14	1.37127e-17	NA
cg25800753	-0.00101237	0.000107595	2.97486e-20	1.40928e-14	1.40107e-17	NA
cg20019356	0.00100626	0.000107008	3.12075e-20	1.47839e-14	1.4677e-17	ESR2
cg24002003	-0.000913035	9.7102e-05	3.14083e-20	1.48791e-14	1.47506e-17	NA
cg07985890	-0.00256578	0.000272981	3.24542e-20	1.53746e-14	1.52203e-17	NEAT1
cg04466886	-0.00114875	0.000122222	3.25185e-20	1.5405e-14	1.5229e-17	NA
cg06046912	-0.00076023	8.09139e-05	3.3489e-20	1.58648e-14	1.56614e-17	CCDC104
cg17489312	-0.00122272	0.000130181	3.44156e-20	1.63037e-14	1.60721e-17	SPSB1
cg11093760	-0.000771271	8.22166e-05	3.80554e-20	1.8028e-14	1.7747e-17	CILP
cg03278514	-0.00109247	0.00011646	3.81597e-20	1.80774e-14	1.77707e-17	NA
cg05840541	-0.00109678	0.000116935	3.85845e-20	1.82787e-14	1.79434e-17	TTLL8
cg09626867	-0.00168098	0.000179358	4.10833e-20	1.94624e-14	1.90788e-17	EXOSC7
cg06372654	-0.000897857	9.58114e-05	4.14952e-20	1.96576e-14	1.92432e-17	IMPDH1
cg14844236	-0.000904777	9.65592e-05	4.18261e-20	1.98143e-14	1.93696e-17	CDK2AP1
cg18613390	-0.00100678	0.000107472	4.269e-20	2.02236e-14	1.97169e-17	ARVCF
cg02855778	0.00112901	0.00012052	4.26945e-20	2.02257e-14	1.97169e-17	PTPRN2
cg16180531	-0.000270715	2.89188e-05	4.52407e-20	2.14319e-14	2.08447e-17	SLCO4A1
cg04155862	-0.00113907	0.00012168	4.52621e-20	2.14421e-14	2.08447e-17	MGLL
cg04176246	-0.000920832	9.83762e-05	4.55968e-20	2.16006e-14	2.09698e-17	MSI2
cg08554257	-0.0015091	0.000161259	4.64365e-20	2.19984e-14	2.13265e-17	NOD2
cg27217148	-0.00120662	0.000128971	4.74476e-20	2.24774e-14	2.17608e-17	PCGF6
cg16292768	-0.00119749	0.000127998	4.75229e-20	2.25131e-14	2.17653e-17	CLU
cg09411730	-0.00262483	0.00028057	4.76197e-20	2.25589e-14	2.17797e-17	NEAT1
cg04422625	-0.000939931	0.000100481	4.80351e-20	2.27557e-14	2.19394e-17	FER1L6
cg10251229	-0.001451	0.000155253	5.16509e-20	2.44687e-14	2.35586e-17	PRKAR1B
cg12999267	-0.000874074	9.35762e-05	5.40856e-20	2.5622e-14	2.46353e-17	NA
cg16329896	-0.00126147	0.000135099	5.57387e-20	2.64051e-14	2.53535e-17	TNS3
cg18651932	-0.000982272	0.000105207	5.61145e-20	2.65832e-14	2.54896e-17	STBD1
cg06340364	-0.000765596	8.20582e-05	5.94594e-20	2.81677e-14	2.69721e-17	ZNF853
cg22867816	-0.00145338	0.000155786	5.97794e-20	2.83194e-14	2.70803e-17	PROM1
cg03891319	-0.000442524	4.74546e-05	6.19593e-20	2.9352e-14	2.80296e-17	ACY1
cg02294302	0.000645579	6.92308e-05	6.20451e-20	2.93927e-14	2.80303e-17	FOXD2
cg14246703	0.000868927	9.31949e-05	6.27422e-20	2.97229e-14	2.83068e-17	NA
cg25391820	-0.000881952	9.46468e-05	6.57728e-20	3.11586e-14	2.96339e-17	NA
cg09168805	0.0011303	0.000121351	6.81324e-20	3.22764e-14	3.06554e-17	ABCA4
cg00660272	-0.000845134	9.0755e-05	6.93494e-20	3.2853e-14	3.11609e-17	CNR2
cg17633234	-0.00120464	0.000129381	7.02135e-20	3.32623e-14	3.15065e-17	RGMA
cg05187003	-0.00075533	8.11281e-05	7.05214e-20	3.34082e-14	3.1602e-17	IL10RB
cg24166100	0.000848269	9.11353e-05	7.20938e-20	3.41531e-14	3.22632e-17	NA
cg02466798	-0.000977962	0.000105127	7.53978e-20	3.57183e-14	3.36964e-17	ARID3A
cg26297819	-0.000708717	7.62162e-05	7.79922e-20	3.69473e-14	3.48091e-17	TEF
cg27230009	-0.00104038	0.0001119	7.89326e-20	3.73928e-14	3.51816e-17	HRH1
cg02900356	-0.000800594	8.61187e-05	7.96079e-20	3.77127e-14	3.54351e-17	PYCARD
cg19220719	-0.00112081	0.000120578	8.03888e-20	3.80826e-14	3.57349e-17	NA
cg15783941	0.00141729	0.000152497	8.1347e-20	3.85366e-14	3.61006e-17	NFIX
cg17171539	-0.00147596	0.000158811	8.14286e-20	3.85753e-14	3.61006e-17	NA
cg08370173	0.000913862	9.83453e-05	8.24422e-20	3.90554e-14	3.65013e-17	NA
cg23229770	-0.001616	0.000173928	8.32799e-20	3.94522e-14	3.68231e-17	NA
cg20886011	0.00104227	0.000112207	8.50317e-20	4.02821e-14	3.75478e-17	GRB14
cg24310395	0.00185754	0.000200149	9.11883e-20	4.31987e-14	4.0213e-17	CX3CR1
cg10524915	-0.000653939	7.0492e-05	9.44049e-20	4.47225e-14	4.15763e-17	SERPINA1
cg26269677	-0.00129916	0.000140054	9.49279e-20	4.49703e-14	4.17513e-17	CRHBP
cg05077231	0.00140208	0.000151158	9.53928e-20	4.51905e-14	4.19004e-17	MLNR
cg17806401	-0.00109112	0.000117655	9.6768e-20	4.5842e-14	4.24484e-17	LYN
cg16223079	-0.00106686	0.000115123	1.02712e-19	4.86577e-14	4.49963e-17	PPCDC
cg01271812	-0.00104276	0.000112532	1.03378e-19	4.89735e-14	4.52287e-17	MEIS1
cg11050793	-0.00141296	0.000152552	1.07211e-19	5.07894e-14	4.68441e-17	NCOR2
cg20762729	-0.00138339	0.000149383	1.08545e-19	5.14211e-14	4.73645e-17	MAP3K7CL
cg06562888	0.000914954	9.8806e-05	1.09102e-19	5.16849e-14	4.75451e-17	MIR143HG
cg11261958	-0.000835435	9.02728e-05	1.14478e-19	5.4232e-14	4.98228e-17	B4GALT4
cg09313705	-0.00116799	0.00012621	1.14646e-19	5.43115e-14	4.98307e-17	HOXB2
cg12297590	-0.00137469	0.000148561	1.15661e-19	5.4792e-14	5.02059e-17	ZDHHC14
cg13305823	-0.00131991	0.000142705	1.19929e-19	5.6814e-14	5.19908e-17	MAS1L
cg03120555	-0.00213687	0.000231124	1.23738e-19	5.86187e-14	5.35724e-17	PRKAR1B
cg10267724	-0.000736472	7.96701e-05	1.25415e-19	5.94128e-14	5.42275e-17	SYNDIG1
cg24681208	-0.000713477	7.73065e-05	1.4258e-19	6.75444e-14	6.15694e-17	REM2
cg09856367	0.00110561	0.000119837	1.46671e-19	6.94826e-14	6.3254e-17	NA
cg26890706	0.00108341	0.00011748	1.51652e-19	7.18423e-14	6.53175e-17	RNF182
cg08726900	-0.00179687	0.000194945	1.57972e-19	7.48363e-14	6.79515e-17	ANKRD11
cg00694258	-0.00141118	0.000153115	1.59133e-19	7.53863e-14	6.83625e-17	NA
cg03110921	0.00127897	0.000138778	1.59914e-19	7.57564e-14	6.86095e-17	DLG5
cg26306437	-0.00141741	0.000153814	1.61026e-19	7.62829e-14	6.89973e-17	CST7
cg04004830	-0.0011035	0.000119811	1.67817e-19	7.95003e-14	7.18149e-17	SDPR
cg09183151	0.000980297	0.000106456	1.70518e-19	8.07797e-14	7.28768e-17	NA
cg20555772	-0.0015796	0.000171555	1.71943e-19	8.14549e-14	7.33916e-17	NA
cg00390484	-0.0011477	0.000124708	1.78717e-19	8.46639e-14	7.61047e-17	NA
cg09002358	-0.00116396	0.000126476	1.78758e-19	8.4683e-14	7.61047e-17	NA
cg17936572	-0.00134951	0.000146642	1.79137e-19	8.48628e-14	7.61688e-17	ARPP21
cg01827726	-0.000504318	5.48166e-05	1.83307e-19	8.68384e-14	7.78425e-17	TTYH3
cg26723524	-0.00155468	0.000169054	1.89346e-19	8.96992e-14	8.03043e-17	LINC00265
cg19169154	-0.000749415	8.14994e-05	1.90958e-19	9.04627e-14	8.08847e-17	MFAP4
cg25975690	-0.001237	0.000134561	1.95108e-19	9.24289e-14	8.25376e-17	NA
cg27471246	-0.00121319	0.000131987	1.97026e-19	9.33373e-14	8.32317e-17	ERG
cg03818307	-0.000987896	0.000107478	1.9725e-19	9.34433e-14	8.32317e-17	ECM1
cg01182697	-0.00105081	0.000114365	2.02986e-19	9.61607e-14	8.55435e-17	NA
cg20692268	-0.0011039	0.00012015	2.04047e-19	9.66635e-14	8.57807e-17	NA
cg06962918	0.000996563	0.000108468	2.04065e-19	9.66717e-14	8.57807e-17	NA
cg27184903	0.00110419	0.000120222	2.09427e-19	9.9212e-14	8.79236e-17	APBA2
cg24504423	-0.000492384	5.36246e-05	2.14127e-19	1.01438e-13	8.97833e-17	GCLM
cg17332198	-0.00112425	0.000122483	2.20108e-19	1.04272e-13	9.21751e-17	AVIL
cg20645040	-0.00118556	0.00012922	2.28e-19	1.08011e-13	9.53601e-17	NA
cg14603031	-0.000563618	6.14591e-05	2.36256e-19	1.11922e-13	9.86887e-17	LFNG
cg04463638	0.00138089	0.000150628	2.42629e-19	1.14941e-13	1.01224e-16	CLDN5
cg04557677	-0.000406331	4.43242e-05	2.43224e-19	1.15223e-13	1.01345e-16	JAK3
cg09907542	-0.00140264	0.000153086	2.53444e-19	1.20064e-13	1.05471e-16	TBC1D14
cg04159302	-0.00113571	0.000123997	2.60744e-19	1.23522e-13	1.08373e-16	SMIM3
cg18454133	0.000618844	6.75718e-05	2.62579e-19	1.24392e-13	1.09e-16	EFS
cg19089328	0.00133988	0.00014635	2.69368e-19	1.27608e-13	1.11679e-16	NADSYN1
cg06804344	0.00100413	0.000109689	2.71789e-19	1.28755e-13	1.12542e-16	GP9
cg19723805	-0.00133407	0.000145737	2.72548e-19	1.29115e-13	1.12716e-16	NA
cg25639749	0.000968422	0.000105798	2.73791e-19	1.29703e-13	1.13089e-16	CCDC57
cg08899667	-0.000822173	8.98443e-05	2.7944e-19	1.32379e-13	1.15279e-16	VARS
cg14780255	-0.00104076	0.000113733	2.79789e-19	1.32545e-13	1.1528e-16	NAV1
cg22608507	-0.00100634	0.000109975	2.80531e-19	1.32896e-13	1.15443e-16	VPS37B
cg16306870	-0.00186604	0.000203943	2.8243e-19	1.33796e-13	1.16081e-16	XXYLT1
cg19622662	-0.000882785	9.65377e-05	2.9576e-19	1.4011e-13	1.21409e-16	DUSP27
cg00081602	0.000857384	9.38556e-05	3.20392e-19	1.5178e-13	1.31359e-16	ARHGEF28
cg14799927	-0.00141859	0.000155312	3.24082e-19	1.53528e-13	1.32708e-16	TRIM26
cg03699958	-0.000828399	9.07324e-05	3.3443e-19	1.5843e-13	1.36777e-16	GTF2IRD1
cg08101036	0.000708707	7.76291e-05	3.36545e-19	1.59432e-13	1.37473e-16	HOXA3
cg10521852	-0.000985024	0.000107901	3.37885e-19	1.60066e-13	1.37851e-16	LPAR2
cg22277972	-0.000499901	5.47615e-05	3.38561e-19	1.60387e-13	1.37957e-16	ISCU
cg07383757	-0.000571322	6.25975e-05	3.43808e-19	1.62873e-13	1.39905e-16	TRPC2
cg26686150	-0.00113988	0.000124894	3.44183e-19	1.6305e-13	1.39905e-16	NA
cg00075967	0.00119195	0.000130636	3.51837e-19	1.66676e-13	1.42842e-16	STRA6
cg16773741	0.00129053	0.00014145	3.53718e-19	1.67567e-13	1.43377e-16	CLDN5
cg01373189	-0.00108502	0.000118926	3.54018e-19	1.67709e-13	1.43377e-16	N4BP2L1
cg11435826	-0.000850731	9.32665e-05	3.60085e-19	1.70583e-13	1.45657e-16	CACNA1C
cg03984055	-0.000764884	8.39194e-05	3.823e-19	1.81107e-13	1.54455e-16	NA
cg23592421	-0.00129519	0.000142107	3.83399e-19	1.81628e-13	1.54711e-16	NA
cg08534147	-0.00100462	0.000110284	3.99335e-19	1.89177e-13	1.60947e-16	PLXNB1
cg13430819	-0.00107522	0.000118042	4.01526e-19	1.90215e-13	1.61634e-16	NA
cg05004855	-0.00103223	0.000113358	4.11392e-19	1.94889e-13	1.65405e-16	CAMK2A
cg17593625	-0.00127109	0.000139595	4.12706e-19	1.95512e-13	1.65733e-16	PRKAR1B
cg12082609	-0.0012324	0.00013537	4.18388e-19	1.98203e-13	1.67812e-16	MEIS1
cg08331345	-0.000448267	4.92409e-05	4.19882e-19	1.98911e-13	1.68208e-16	LAT
cg23234261	0.000693277	7.62088e-05	4.43719e-19	2.10203e-13	1.77544e-16	NA
cg26305504	-0.000859705	9.45215e-05	4.50333e-19	2.13337e-13	1.79973e-16	ARID3A
cg21242356	-0.00101153	0.000111224	4.53381e-19	2.1478e-13	1.80974e-16	HOXB-AS3
cg15078061	0.000908855	9.99432e-05	4.5663e-19	2.1632e-13	1.81897e-16	PRRT1
cg04727071	-0.00129964	0.000142917	4.56787e-19	2.16394e-13	1.81897e-16	ZBTB7A
cg13492245	-0.00163805	0.000180175	4.65631e-19	2.20584e-13	1.85197e-16	FPGS
cg21340621	-0.00125955	0.000138625	4.87609e-19	2.30996e-13	1.93707e-16	KDM2B
cg03986665	-0.000303549	3.34094e-05	4.88732e-19	2.31528e-13	1.93921e-16	NA
cg14387626	-0.00114081	0.000125566	4.90426e-19	2.3233e-13	1.94361e-16	NA
cg10464312	-0.000706914	7.78392e-05	5.05825e-19	2.39625e-13	2.00226e-16	MEIS1
cg04202620	-0.00146283	0.000161121	5.17336e-19	2.45078e-13	2.04538e-16	ARHGEF10
cg04121771	-0.00132151	0.000145612	5.33061e-19	2.52527e-13	2.10505e-16	TM4SF4
cg20968678	0.00117968	0.000129989	5.34658e-19	2.53284e-13	2.10885e-16	TMEM169
cg01526217	-0.00172359	0.000189929	5.36083e-19	2.53959e-13	2.11197e-16	NA
cg04731988	-0.00126633	0.000139546	5.37279e-19	2.54526e-13	2.11418e-16	OXT
cg07298299	0.00118196	0.000130256	5.39624e-19	2.55636e-13	2.12089e-16	GYLTL1B
cg00221718	-0.00169778	0.000187146	5.49769e-19	2.60442e-13	2.15822e-16	NA
cg24671734	-0.00119021	0.000131222	5.58003e-19	2.64343e-13	2.18796e-16	BTBD11
cg00311035	-0.000834989	9.20762e-05	5.66394e-19	2.68318e-13	2.21824e-16	C7orf41
cg00750518	-0.00110465	0.00012184	5.76374e-19	2.73046e-13	2.25467e-16	DCTN2
cg02420480	-0.00152706	0.000168448	5.8093e-19	2.75205e-13	2.26983e-16	NA
cg00050692	-0.00119574	0.00013191	5.84482e-19	2.76887e-13	2.28102e-16	DNMT3A
cg17980786	0.00105119	0.00011599	5.94358e-19	2.81566e-13	2.31685e-16	TRIM71
cg27064708	-0.000888549	9.80587e-05	6.01525e-19	2.84961e-13	2.34204e-16	RAD51B
cg09161446	0.00108369	0.000119655	6.25765e-19	2.96444e-13	2.43357e-16	NA
cg07728579	0.00096318	0.000106395	6.46838e-19	3.06427e-13	2.51258e-16	FSD2
cg25840538	-0.00101561	0.000112197	6.51324e-19	3.08552e-13	2.52705e-16	NA
cg02871985	-0.000932923	0.000103101	6.70493e-19	3.17633e-13	2.5984e-16	NA
cg01756756	-0.000700432	7.74219e-05	6.80131e-19	3.22199e-13	2.63268e-16	C19orf12
cg02462661	-0.00132031	0.000146047	7.19848e-19	3.41014e-13	2.78318e-16	STOML1
cg02461269	-0.00127974	0.000141579	7.27558e-19	3.44667e-13	2.80972e-16	NA
cg07904073	-0.00140355	0.000155304	7.37424e-19	3.49341e-13	2.84452e-16	NA
cg05908442	-0.00113065	0.000125121	7.43386e-19	3.52165e-13	2.86419e-16	NA
cg11118235	-0.00079515	8.80151e-05	7.5769e-19	3.58941e-13	2.91592e-16	GNAI2
cg07217824	-0.000367225	4.06492e-05	7.59325e-19	3.59716e-13	2.91884e-16	NA
cg17940587	-0.00164404	0.000182033	7.75209e-19	3.6724e-13	2.97645e-16	MINPP1
cg24704287	-0.000803635	8.90005e-05	7.88468e-19	3.73522e-13	3.02387e-16	NA
cg26262157	-0.00131796	0.000146043	8.23263e-19	3.90005e-13	3.15368e-16	PFKFB3
cg21486510	-0.0011151	0.000123571	8.26552e-19	3.91563e-13	3.16263e-16	RNF144A
cg18503793	-0.00028539	3.16347e-05	8.44677e-19	4.0015e-13	3.22827e-16	TEF
cg13740339	-0.00100391	0.000111321	8.68696e-19	4.11528e-13	3.31625e-16	FBP1
cg08198483	-0.00106671	0.000118302	8.7832e-19	4.16088e-13	3.34915e-16	MIR24-2
cg06495038	-0.0011062	0.000122718	8.9883e-19	4.25804e-13	3.42343e-16	CRHBP
cg13424393	-0.00153154	0.000169925	9.06859e-19	4.29607e-13	3.45006e-16	NA
cg11461670	-0.00110851	0.000123018	9.23453e-19	4.37468e-13	3.50918e-16	PDLIM2
cg13422817	0.000933851	0.000103638	9.25421e-19	4.384e-13	3.51264e-16	FGF6
cg17043722	-0.00104739	0.000116287	9.54858e-19	4.52346e-13	3.62024e-16	NA
cg07712198	-0.00144627	0.000160612	9.73178e-19	4.61024e-13	3.6855e-16	NA
cg24647428	0.00102947	0.00011441	1.02951e-18	4.87711e-13	3.8944e-16	NA
cg08939373	-0.001492	0.000165816	1.03128e-18	4.88548e-13	3.89664e-16	KIAA1549L
cg06849477	-0.000678072	7.5371e-05	1.04376e-18	4.94461e-13	3.93933e-16	PRR5
cg20224218	-0.000836283	9.29659e-05	1.05146e-18	4.98108e-13	3.96095e-16	MVB12B
cg06744585	0.00104895	0.000116608	1.05187e-18	4.98303e-13	3.96095e-16	NFIX
cg27515052	0.00107179	0.000119161	1.06159e-18	5.02907e-13	3.99303e-16	NA
cg12490887	0.000779098	8.66767e-05	1.11597e-18	5.28671e-13	4.19284e-16	NR5A1
cg00287915	-0.000880936	9.80755e-05	1.17729e-18	5.5772e-13	4.41824e-16	LPCAT1
cg18998543	-0.00107915	0.00012015	1.18305e-18	5.60447e-13	4.43484e-16	GNA12
cg27061485	-0.000951362	0.000105932	1.191e-18	5.64213e-13	4.45961e-16	CBFA2T3
cg14689532	-0.000883227	9.8385e-05	1.22783e-18	5.81661e-13	4.59235e-16	PNPLA2
cg02439077	0.000954517	0.000106354	1.25215e-18	5.93184e-13	4.67806e-16	NODAL
cg23100720	0.00128665	0.000143383	1.2672e-18	6.00311e-13	4.72896e-16	NOX3
cg18575653	-0.000617094	6.87762e-05	1.27821e-18	6.05528e-13	4.7647e-16	C21orf33
cg02501120	-0.000647149	7.21325e-05	1.28715e-18	6.09763e-13	4.79266e-16	ABCB8
cg26542567	0.00103793	0.000115704	1.29897e-18	6.15363e-13	4.83126e-16	NA
cg00086710	-0.00112706	0.000125666	1.31942e-18	6.25049e-13	4.90182e-16	PPM1K
cg01435515	-0.000280239	3.12563e-05	1.35178e-18	6.40381e-13	5.0163e-16	ZNF687
cg01014262	-0.0015569	0.000173651	1.35325e-18	6.41076e-13	5.0163e-16	NA
cg18378811	0.00128059	0.000142836	1.35675e-18	6.42735e-13	5.02368e-16	ARSJ
cg06832677	-0.000994691	0.000110958	1.3669e-18	6.47542e-13	5.05562e-16	NA
cg08196758	-0.000853727	9.52464e-05	1.38065e-18	6.54055e-13	5.1008e-16	NA
cg01289541	0.000798223	8.91116e-05	1.44964e-18	6.86741e-13	5.34976e-16	SLC7A14
cg15962969	0.0008936	9.97645e-05	1.4555e-18	6.89517e-13	5.36544e-16	NHSL1
cg04381888	-0.00114737	0.000128145	1.49722e-18	7.09282e-13	5.51312e-16	HDAC7
cg19672145	0.000469674	5.24579e-05	1.50216e-18	7.1162e-13	5.51994e-16	SPRED2
cg03591753	-0.00118477	0.000132327	1.5024e-18	7.11732e-13	5.51994e-16	FKBP5
cg15590387	-0.000477555	5.33579e-05	1.54471e-18	7.31775e-13	5.66912e-16	NA
cg08994060	-0.00117149	0.000130917	1.56705e-18	7.42361e-13	5.74479e-16	PFKFB3
cg05730269	0.000753489	8.42252e-05	1.5965e-18	7.56311e-13	5.8463e-16	PHLDB1
cg20303561	-0.000674369	7.53927e-05	1.6151e-18	7.65123e-13	5.90791e-16	CCDC88C
cg03732263	-0.000856042	9.5719e-05	1.63525e-18	7.74667e-13	5.97503e-16	DHDDS
cg27143082	-0.000556515	6.22312e-05	1.64301e-18	7.78345e-13	5.99681e-16	VWA7
cg12646820	0.00110346	0.000123493	1.74718e-18	8.27691e-13	6.37001e-16	RNF182
cg12280065	-0.000420408	4.70508e-05	1.75053e-18	8.29281e-13	6.37525e-16	NAGLU
cg17066943	-0.000637072	7.13318e-05	1.81145e-18	8.58139e-13	6.58988e-16	NA
cg01210113	-0.00059518	6.66566e-05	1.84324e-18	8.732e-13	6.69822e-16	NA
cg22396959	-0.00146237	0.000163781	1.84678e-18	8.74878e-13	6.70376e-16	PPAP2B
cg15462501	-0.00148811	0.00016673	1.9029e-18	9.01462e-13	6.89993e-16	NA
cg20820107	-0.000795997	8.91886e-05	1.90893e-18	9.04319e-13	6.91426e-16	TNFRSF8
cg07063912	-0.00171273	0.000191974	1.96087e-18	9.28924e-13	7.09466e-16	LRRFIP1
cg07717763	-0.00022234	2.49218e-05	1.96389e-18	9.30354e-13	7.09785e-16	SH2D5
cg11229399	-0.000865719	9.70419e-05	1.97095e-18	9.33702e-13	7.11566e-16	NA
cg19716090	-0.00143081	0.000160397	1.98164e-18	9.38766e-13	7.14649e-16	NA
cg16363586	-0.00107218	0.00012022	2.01456e-18	9.54362e-13	7.25735e-16	BST2
cg19628469	-0.000953312	0.000106906	2.0342e-18	9.63663e-13	7.32014e-16	ELANE
cg18882687	-0.00128163	0.000143736	2.04734e-18	9.69886e-13	7.35945e-16	ARF1
cg20563269	-0.000655648	7.35584e-05	2.10417e-18	9.96811e-13	7.55559e-16	NA
cg20181887	-0.00178014	0.000199762	2.14004e-18	1.01381e-12	7.67137e-16	CDK2AP1
cg11384744	-0.00146923	0.000164875	2.14103e-18	1.01427e-12	7.67137e-16	TSPAN13
cg27087650	-0.000701633	7.87385e-05	2.14639e-18	1.01681e-12	7.68229e-16	BCL3
cg07562120	0.000451175	5.06328e-05	2.15008e-18	1.01856e-12	7.68724e-16	TCF3
cg25213452	-0.00110643	0.000124171	2.15246e-18	1.01969e-12	7.68748e-16	SRGAP2
cg18814344	-0.000961063	0.000107861	2.15964e-18	1.02309e-12	7.70484e-16	CXXC5
cg03044513	-0.00079884	8.96579e-05	2.16538e-18	1.02581e-12	7.71223e-16	NA
cg22755445	-0.00119631	0.000134269	2.16635e-18	1.02627e-12	7.71223e-16	IL1R1
cg19821297	-0.00151127	0.000169621	2.16885e-18	1.02745e-12	7.71287e-16	NA
cg16395183	-0.00125308	0.000140666	2.19716e-18	1.04086e-12	7.8052e-16	HHAT
cg26215727	-0.00123751	0.000138925	2.20366e-18	1.04394e-12	7.81783e-16	SCNN1A
cg17404981	-0.00105851	0.000118832	2.20542e-18	1.04477e-12	7.81783e-16	CTBP1
cg19760965	-0.00185428	0.000208202	2.23397e-18	1.0583e-12	7.91061e-16	XXYLT1
cg21404980	-0.00131995	0.000148222	2.2514e-18	1.06656e-12	7.96386e-16	ZC3H3
cg13921921	-0.00133228	0.000149616	2.26139e-18	1.07129e-12	7.99069e-16	ARHGEF2
cg20717932	-0.00103088	0.000115792	2.29557e-18	1.08748e-12	8.10286e-16	THRA
cg16739178	0.000980317	0.000110114	2.29892e-18	1.08907e-12	8.10606e-16	NA
cg18900591	0.00134917	0.000151607	2.36902e-18	1.12228e-12	8.3444e-16	SALL4
cg22365313	-0.00145388	0.000163386	2.38327e-18	1.12903e-12	8.38571e-16	PAPSS1
cg06008435	-0.000992262	0.000111517	2.39547e-18	1.13481e-12	8.41972e-16	NA
cg19258882	0.000702451	7.89698e-05	2.44942e-18	1.16037e-12	8.60028e-16	ERBB3
cg10865498	-0.000741203	8.33559e-05	2.51484e-18	1.19136e-12	8.82065e-16	SRC
cg07052568	0.0012632	0.000142066	2.52301e-18	1.19523e-12	8.83998e-16	NFIX
cg07719604	-0.00105138	0.000118252	2.53518e-18	1.201e-12	8.87328e-16	NA
cg13496662	-0.000988187	0.000111197	2.62817e-18	1.24505e-12	9.18906e-16	NA
cg01071966	-0.00154022	0.000173337	2.65176e-18	1.25622e-12	9.2618e-16	CRHBP
cg15577373	-0.000787315	8.86152e-05	2.67517e-18	1.26731e-12	9.33378e-16	NA
cg10922280	0.000799691	9.00366e-05	2.73894e-18	1.29752e-12	9.54626e-16	DPEP2
cg07110659	-0.00116955	0.000131693	2.76052e-18	1.30774e-12	9.60694e-16	LPAR3
cg06763375	-0.000731039	8.23164e-05	2.76213e-18	1.30851e-12	9.60694e-16	CBFA2T3
cg06474225	-0.00151828	0.000171021	2.83396e-18	1.34254e-12	9.84647e-16	HTRA1
cg15391590	-0.000596759	6.7231e-05	2.87023e-18	1.35972e-12	9.96207e-16	ICK
cg09152259	-0.00125746	0.000141703	2.92816e-18	1.38716e-12	1.01525e-15	NA
cg22437316	-0.000669612	7.5483e-05	2.99844e-18	1.42045e-12	1.03854e-15	COL23A1
cg02824029	-0.00125795	0.000141831	3.0409e-18	1.44057e-12	1.05215e-15	GABBR1
cg07102397	-0.00150233	0.000169465	3.15039e-18	1.49244e-12	1.0889e-15	FOXN3
cg21147708	-0.00125231	0.000141293	3.20061e-18	1.51623e-12	1.10511e-15	SNRNP48
cg26786924	-0.000436064	4.92005e-05	3.20656e-18	1.51904e-12	1.10601e-15	PNKD
cg04920452	0.000898413	0.000101393	3.26864e-18	1.54846e-12	1.12626e-15	TMEM235
cg23385718	0.000884854	9.98681e-05	3.28167e-18	1.55463e-12	1.12844e-15	NA
cg08360771	-0.00109468	0.00012355	3.28175e-18	1.55467e-12	1.12844e-15	KCNJ5
cg14081270	-0.00130175	0.000146942	3.31738e-18	1.57155e-12	1.13951e-15	NA
cg05239225	-0.00144502	0.000163125	3.33372e-18	1.57929e-12	1.14394e-15	AKAP13
cg22274234	-0.00125995	0.000142238	3.34224e-18	1.58332e-12	1.14568e-15	KCTD10
cg12491115	0.00126388	0.000142687	3.35143e-18	1.58768e-12	1.14765e-15	APLP2
cg16465939	-0.000355105	4.01023e-05	3.42878e-18	1.62432e-12	1.17293e-15	KCNQ1
cg17164954	-0.00135554	0.000153108	3.47024e-18	1.64396e-12	1.18589e-15	ARID1B
cg17520654	-0.00107006	0.000120879	3.50571e-18	1.66077e-12	1.19678e-15	NA
cg08894487	-0.00170548	0.00019267	3.52072e-18	1.66787e-12	1.20067e-15	ARID3A
cg14019746	-0.00138402	0.000156364	3.53679e-18	1.67549e-12	1.20492e-15	NA
cg14085952	0.0010933	0.000123561	3.62619e-18	1.71784e-12	1.23411e-15	NA
cg07213202	-0.000273351	3.09051e-05	3.73067e-18	1.76733e-12	1.26837e-15	ELFN1
cg04658021	-0.0012653	0.000143074	3.76951e-18	1.78573e-12	1.28027e-15	PER1
cg12214451	0.000846498	9.57319e-05	3.80881e-18	1.80435e-12	1.2923e-15	ARSJ
cg21937377	-0.00149388	0.000168966	3.84219e-18	1.82016e-12	1.30152e-15	XXYLT1
cg01593345	-0.0014293	0.000161662	3.84382e-18	1.82094e-12	1.30152e-15	APOLD1
cg24585377	-0.00136242	0.000154123	3.89199e-18	1.84376e-12	1.31649e-15	RPS6KA1
cg13758331	-0.00116342	0.000131625	3.9207e-18	1.85736e-12	1.32485e-15	BCL2L11
cg09255514	-0.00125548	0.000142042	3.92472e-18	1.85926e-12	1.32486e-15	ABCC1
cg02868338	-0.00032434	3.67095e-05	4.03974e-18	1.91375e-12	1.36231e-15	EXOSC4
cg25138553	-0.000971167	0.000109921	4.04498e-18	1.91623e-12	1.36269e-15	HSPG2
cg10179949	-0.000485216	5.492e-05	4.05251e-18	1.9198e-12	1.36385e-15	SLAMF8
cg01765406	-0.00112056	0.000126862	4.12258e-18	1.95299e-12	1.38603e-15	NA
cg01797169	-0.00128559	0.00014555	4.13073e-18	1.95686e-12	1.38736e-15	BTBD11
cg26385222	0.000991844	0.000112308	4.17084e-18	1.97586e-12	1.39942e-15	NA
cg16153042	-0.00100933	0.000114293	4.18577e-18	1.98293e-12	1.40301e-15	SLC22A23
cg20938359	-0.000950597	0.000107651	4.20993e-18	1.99438e-12	1.40969e-15	SLC6A12
cg18709110	-0.000937756	0.00010623	4.30698e-18	2.04035e-12	1.44074e-15	NA
cg15418499	-0.00172849	0.000195837	4.35854e-18	2.06478e-12	1.45643e-15	IL18
cg17130457	-0.00143739	0.000162857	4.36265e-18	2.06672e-12	1.45643e-15	NA
cg22610434	0.0010493	0.000118922	4.46136e-18	2.11348e-12	1.48789e-15	CD1C
cg01636650	-0.000998832	0.000113227	4.53163e-18	2.14678e-12	1.50981e-15	VILL
cg20721135	-0.00133414	0.000151255	4.57257e-18	2.16617e-12	1.52193e-15	RASA3
cg04607412	-0.00108529	0.000123045	4.57919e-18	2.1693e-12	1.5226e-15	PRR5
cg24954207	-0.00112166	0.000127179	4.60554e-18	2.18179e-12	1.52984e-15	NA
cg14999189	-0.000853365	9.6762e-05	4.61983e-18	2.18856e-12	1.53305e-15	RAP1GAP2
cg15428620	-0.000861219	9.77233e-05	4.87178e-18	2.30791e-12	1.61505e-15	SFXN3
cg14662750	-0.0011766	0.000133549	4.97812e-18	2.35829e-12	1.64866e-15	JARID2
cg14097568	-0.00111128	0.00012614	4.99366e-18	2.36565e-12	1.65216e-15	NA
cg18959309	0.000795168	9.02752e-05	5.06042e-18	2.39728e-12	1.67258e-15	C1orf115
cg00546897	-0.00116053	0.000131781	5.13403e-18	2.43215e-12	1.69522e-15	LOC284837
cg13175329	-0.000992099	0.000112683	5.22956e-18	2.47741e-12	1.72506e-15	NA
cg06379435	-0.00150454	0.000170895	5.2482e-18	2.48623e-12	1.72949e-15	NA
cg10422709	0.000969629	0.000110188	5.42948e-18	2.57211e-12	1.78746e-15	NA
cg26423283	-0.00124687	0.000141696	5.43692e-18	2.57564e-12	1.78813e-15	DEFA4
cg03839949	-0.000718124	8.16455e-05	5.62019e-18	2.66246e-12	1.84658e-15	GATA2
cg23384027	-0.00107296	0.000121997	5.65145e-18	2.67727e-12	1.85502e-15	NFE2
cg17258387	-0.00116605	0.000132685	5.98513e-18	2.83534e-12	1.96261e-15	NA
cg09881585	-0.00125162	0.000142464	6.11248e-18	2.89567e-12	2.00239e-15	TTLL8
cg19982668	-0.00105202	0.000119753	6.14419e-18	2.91069e-12	2.0108e-15	MAP3K3
cg10547843	-0.000985538	0.000112192	6.17098e-18	2.92338e-12	2.01758e-15	NA
cg14687145	-0.000921718	0.000104947	6.25911e-18	2.96513e-12	2.04439e-15	FAM179A
cg01604411	-0.000768746	8.75546e-05	6.38878e-18	3.02656e-12	2.08469e-15	NA
cg16721194	-0.00054327	6.18766e-05	6.40378e-18	3.03367e-12	2.08754e-15	CUX2
cg13638427	-0.00150493	0.000171432	6.47419e-18	3.06702e-12	2.10842e-15	NA
cg23344321	-0.00114286	0.000130274	6.7942e-18	3.21862e-12	2.21048e-15	CPD
cg14191466	-0.00129628	0.000147771	6.82451e-18	3.23298e-12	2.21817e-15	CDC42BPB
cg09653641	-0.0012817	0.000146151	6.96594e-18	3.29998e-12	2.26192e-15	CDK6
cg15442737	-0.00163538	0.000186517	7.06774e-18	3.34821e-12	2.29274e-15	TRAPPC9
cg19090437	-0.000983175	0.000112196	7.36736e-18	3.49015e-12	2.38618e-15	TBC1D1
cg27106909	-0.000877499	0.000100137	7.37013e-18	3.49146e-12	2.38618e-15	YPEL3
cg04682802	-0.00167143	0.000190764	7.44138e-18	3.52521e-12	2.4069e-15	BTBD3
cg10377921	-0.00119263	0.000136125	7.46949e-18	3.53853e-12	2.41365e-15	BRD4
cg15440661	-0.00112578	0.000128497	7.48005e-18	3.54353e-12	2.41471e-15	NA
cg18503234	-0.00106622	0.000121707	7.51715e-18	3.56111e-12	2.42434e-15	TPCN2
cg13228442	-0.000633131	7.22741e-05	7.54351e-18	3.5736e-12	2.43048e-15	TEF
cg05461182	-0.00106812	0.000121946	7.61733e-18	3.60857e-12	2.45189e-15	NFIA
cg13806966	-0.00112171	0.000128138	7.94225e-18	3.76249e-12	2.554e-15	NA
cg11864574	0.00140977	0.000161067	8.02201e-18	3.80027e-12	2.57716e-15	SPAG6
cg03309393	-0.00109932	0.000125639	8.21412e-18	3.89128e-12	2.63633e-15	NA
cg01168584	-0.00143726	0.000164285	8.30252e-18	3.93316e-12	2.66213e-15	EMILIN2
cg19174643	-0.000989368	0.000113094	8.32682e-18	3.94467e-12	2.66735e-15	NA
cg03420068	-0.00134078	0.000153282	8.39961e-18	3.97916e-12	2.68419e-15	BOC
cg12690996	-0.000538876	6.16062e-05	8.40143e-18	3.98002e-12	2.68419e-15	KLHL21
cg17738521	-0.00131373	0.000150191	8.4036e-18	3.98105e-12	2.68419e-15	HIVEP2
cg02856688	-0.00119804	0.000136976	8.45473e-18	4.00527e-12	2.69793e-15	NA
cg11381282	-0.00113692	0.000130006	8.54118e-18	4.04622e-12	2.7229e-15	GJB2
cg26585452	0.00133878	0.000153111	8.63278e-18	4.08961e-12	2.74947e-15	NA
cg10619379	-0.000982133	0.000112345	8.75316e-18	4.14664e-12	2.78514e-15	PHF12
cg19049607	-0.000914428	0.000104617	8.85544e-18	4.1951e-12	2.81499e-15	CREBL2
cg25145687	-0.000892181	0.000102081	8.91424e-18	4.22295e-12	2.83097e-15	NA
cg16684817	-0.00152143	0.000174101	8.99865e-18	4.26294e-12	2.85492e-15	THEMIS2
cg12799029	-0.00134856	0.00015432	9.0068e-18	4.2668e-12	2.85492e-15	ABR
cg20512303	0.000837164	9.58138e-05	9.10204e-18	4.31192e-12	2.88236e-15	PDLIM4
cg24003955	-0.00113237	0.000129655	9.38604e-18	4.44646e-12	2.96946e-15	CTNNBIP1
cg00569813	-0.000813147	9.31103e-05	9.42804e-18	4.46635e-12	2.97991e-15	NA
cg05387269	-0.00100072	0.000114607	9.53887e-18	4.51886e-12	3.01208e-15	NA
cg05374956	-0.00132207	0.000151445	9.7014e-18	4.59586e-12	3.0605e-15	FUT6
cg25965774	-0.000879929	0.000100817	9.83731e-18	4.66024e-12	3.10043e-15	CTBP2
cg10919111	-0.00100818	0.000115513	9.85034e-18	4.66641e-12	3.1016e-15	NA
cg15630458	0.00137669	0.000157741	9.87403e-18	4.67763e-12	3.10612e-15	NA
cg10460350	-0.000948945	0.000108732	9.88721e-18	4.68388e-12	3.10732e-15	PRPF19
cg08369079	-0.001389	0.000159178	9.99764e-18	4.73619e-12	3.13672e-15	PRDM1
cg26416887	-0.000989955	0.000113449	9.99962e-18	4.73713e-12	3.13672e-15	CUX2
cg25484139	-0.00116143	0.000133139	1.02114e-17	4.83746e-12	3.20013e-15	IQSEC1
cg23889010	-0.00154305	0.000176895	1.0254e-17	4.85766e-12	3.20876e-15	SLPI
cg01055591	-0.00095919	0.000109962	1.02582e-17	4.85963e-12	3.20876e-15	CECR5
cg00569418	-0.000717757	8.23122e-05	1.05141e-17	4.98086e-12	3.28571e-15	ADM5
cg10517535	0.0011992	0.000137535	1.05755e-17	5.00996e-12	3.30181e-15	GAS7
cg10188048	-0.000840365	9.64043e-05	1.07629e-17	5.09874e-12	3.35716e-15	PIK3R2
cg04140525	0.00101454	0.000116411	1.09325e-17	5.17909e-12	3.40687e-15	NA
cg22525688	-0.00132854	0.000152449	1.0983e-17	5.20301e-12	3.4194e-15	GTF2IRD1
cg05903330	-0.000919459	0.000105528	1.11371e-17	5.27599e-12	3.46412e-15	CBX7
cg02749463	-0.00107217	0.000123122	1.15842e-17	5.48779e-12	3.59982e-15	HOXB3
cg02154252	0.000656903	7.54436e-05	1.16757e-17	5.53114e-12	3.62486e-15	ELTD1
cg08515891	0.000924812	0.000106218	1.17233e-17	5.55368e-12	3.63624e-15	NA
cg14290127	-0.000576418	6.62086e-05	1.17839e-17	5.58238e-12	3.65163e-15	BCL7C
cg17163527	-0.00121121	0.000139128	1.18158e-17	5.59751e-12	3.65811e-15	MEGF6
cg09772299	0.000706453	8.115e-05	1.18387e-17	5.60838e-12	3.66181e-15	NA
cg13838634	-0.000943887	0.000108431	1.18936e-17	5.63438e-12	3.67537e-15	HSPA1A
cg13641317	-0.000888918	0.000102124	1.1958e-17	5.66485e-12	3.69181e-15	NA
cg12847013	-0.00130328	0.000149736	1.19991e-17	5.68435e-12	3.70108e-15	SCHIP1
cg08698997	-0.00163954	0.000188415	1.22154e-17	5.78682e-12	3.76431e-15	CBFA2T3
cg20476019	-0.00120179	0.000138116	1.22561e-17	5.80612e-12	3.77336e-15	SYN3
cg06616081	-0.000939429	0.000108018	1.27002e-17	6.0165e-12	3.90647e-15	TSPAN3
cg05767562	0.000846476	9.7331e-05	1.27124e-17	6.02224e-12	3.90659e-15	TMEM235
cg23309046	-0.000646071	7.43047e-05	1.2922e-17	6.12155e-12	3.96734e-15	CDADC1
cg07346187	-0.0014792	0.000170147	1.30539e-17	6.18406e-12	4.00415e-15	ZC3H12D
cg00153101	-0.000974184	0.000112097	1.33899e-17	6.34322e-12	4.10343e-15	PLCH2
cg07480762	-0.00146714	0.000168849	1.35525e-17	6.42026e-12	4.14944e-15	PLCH1
cg01439383	-0.000848508	9.76655e-05	1.36866e-17	6.48375e-12	4.1846e-15	AMZ1
cg16455894	-0.000695187	8.00183e-05	1.36926e-17	6.48659e-12	4.1846e-15	MPRIP
cg00469897	-0.00103127	0.000118721	1.38467e-17	6.55962e-12	4.22783e-15	NA
cg14732969	0.00108158	0.000124551	1.41481e-17	6.70241e-12	4.31589e-15	NA
cg23458168	0.00166992	0.000192329	1.42914e-17	6.77026e-12	4.35559e-15	ZNF536
cg14202146	-0.00114753	0.000132207	1.46282e-17	6.92985e-12	4.45418e-15	FBXL15
cg09485853	-0.00106126	0.000122274	1.4678e-17	6.95345e-12	4.46526e-15	PKM
cg00327947	-0.000913733	0.000105282	1.47306e-17	6.97834e-12	4.47715e-15	NA
cg18137244	-0.000727503	8.38513e-05	1.50778e-17	7.14284e-12	4.5785e-15	CHST12
cg08631357	-0.00099006	0.000114123	1.51665e-17	7.18483e-12	4.60121e-15	SLC6A7
cg05576959	-0.000896679	0.000103388	1.54745e-17	7.33076e-12	4.69039e-15	DGKZ
cg01538731	-0.00168037	0.000193759	1.55342e-17	7.35905e-12	4.70094e-15	KLHDC4
cg03848580	-0.00105506	0.000121657	1.55423e-17	7.36286e-12	4.70094e-15	TMC6
cg03310939	-0.00153097	0.000176535	1.55517e-17	7.36734e-12	4.70094e-15	CUX1
cg00782811	0.000864865	9.97332e-05	1.5622e-17	7.4006e-12	4.71787e-15	RCAN2
cg03211593	-0.00127851	0.000147436	1.56427e-17	7.41041e-12	4.71984e-15	NA
cg10460033	-0.000753474	8.69105e-05	1.59126e-17	7.53831e-12	4.79695e-15	WNT7A
cg13385114	-0.000938451	0.000108252	1.59644e-17	7.56285e-12	4.8082e-15	TMEM201
cg09188980	0.00101457	0.00011704	1.60371e-17	7.59726e-12	4.82571e-15	CALCA
cg27019717	-0.00169454	0.000195515	1.62406e-17	7.69368e-12	4.88253e-15	GNG2
cg20600850	-0.000837654	9.66701e-05	1.6505e-17	7.81895e-12	4.95755e-15	CHD4
cg24324628	0.000726347	8.38265e-05	1.65321e-17	7.83177e-12	4.9612e-15	NHSL1
cg21691065	-0.00114556	0.00013223	1.67379e-17	7.92925e-12	5.01842e-15	NA
cg16733203	-0.00108722	0.0001255	1.67728e-17	7.94578e-12	5.02435e-15	NA
cg00954039	-0.000295978	3.41679e-05	1.68649e-17	7.98944e-12	5.04741e-15	PADI1
cg14154456	-0.0015545	0.000179458	1.6902e-17	8.00702e-12	5.05397e-15	IBTK
cg27513684	-0.000893989	0.000103207	1.69185e-17	8.01483e-12	5.05435e-15	NA
cg25414605	-0.000744892	8.60348e-05	1.74865e-17	8.2839e-12	5.21934e-15	CARNS1
cg19871388	0.00134038	0.000154843	1.77268e-17	8.39773e-12	5.28632e-15	SALL4
cg25767870	-0.000915228	0.000105754	1.80236e-17	8.53834e-12	5.37002e-15	NA
cg25386611	-0.000947002	0.000109427	1.80468e-17	8.54933e-12	5.37211e-15	NA
cg18702935	-0.000892589	0.000103159	1.82943e-17	8.66656e-12	5.44091e-15	NA
cg09982224	-0.00118255	0.000136677	1.83532e-17	8.69449e-12	5.45356e-15	ALDH3B1
cg19035792	-0.0003369	3.89393e-05	1.83826e-17	8.70842e-12	5.45743e-15	NA
cg26700215	-0.00138727	0.000160381	1.86988e-17	8.85819e-12	5.54633e-15	TRIM55
cg18445438	-0.000985539	0.000113969	1.90746e-17	9.03624e-12	5.65277e-15	NA
cg01449715	-0.000763515	8.8316e-05	1.94148e-17	9.19739e-12	5.74846e-15	RNASEH2B
cg09878888	-0.000658711	7.61956e-05	1.94566e-17	9.21719e-12	5.75571e-15	CTNND1
cg22907189	-0.000810079	9.37135e-05	1.95836e-17	9.27734e-12	5.78812e-15	ATP6V0E1
cg26470501	-0.000840004	9.71956e-05	1.98736e-17	9.41473e-12	5.86862e-15	BCL3
cg13977486	-0.000989009	0.000114439	1.9905e-17	9.42963e-12	5.87269e-15	C10orf95
cg00549798	0.00111402	0.000128953	2.04369e-17	9.68157e-12	6.02425e-15	MKL1
cg08355863	-0.000814539	9.42894e-05	2.0484e-17	9.70393e-12	6.03282e-15	NA
cg23475725	-0.000858514	9.94094e-05	2.09183e-17	9.90962e-12	6.15524e-15	CACNA1C
cg06112654	-0.00157695	0.000182645	2.12942e-17	1.00877e-11	6.26031e-15	NA
cg17759224	-0.00127659	0.000147864	2.1367e-17	1.01222e-11	6.27619e-15	NA
cg27073066	-0.00141591	0.00016406	2.19215e-17	1.03849e-11	6.43336e-15	DOT1L
cg13374432	-0.00161555	0.000187232	2.22453e-17	1.05383e-11	6.52266e-15	AKAP13
cg25941751	-0.00140175	0.000162466	2.237e-17	1.05974e-11	6.55342e-15	EPAS1
cg15131146	-0.000783919	9.08597e-05	2.2395e-17	1.06092e-11	6.55499e-15	MAN1C1
cg26341831	0.00174734	0.000202528	2.24277e-17	1.06247e-11	6.55876e-15	TMEM63A
cg07145783	-0.00117662	0.000136381	2.24634e-17	1.06416e-11	6.56345e-15	ITLN1
cg03108070	-0.000677251	7.85066e-05	2.26028e-17	1.07077e-11	6.59838e-15	B3GALT4
cg07960624	-0.00131104	0.000151993	2.27969e-17	1.07996e-11	6.64921e-15	SAMD12
cg07220903	-0.00148208	0.000171879	2.332e-17	1.10474e-11	6.79582e-15	CCDC12
cg11222173	-0.000705516	8.18231e-05	2.33955e-17	1.10832e-11	6.81183e-15	RPTOR
cg02573176	-0.00131486	0.000152512	2.36117e-17	1.11856e-11	6.86302e-15	SLC10A5
cg19029445	0.001161	0.000134666	2.36125e-17	1.1186e-11	6.86302e-15	ABR
cg20156985	0.00061849	7.17464e-05	2.37708e-17	1.1261e-11	6.90299e-15	NA
cg25953930	0.00109483	0.000127007	2.38254e-17	1.12869e-11	6.91281e-15	NA
cg15355713	-0.00116274	0.000134892	2.3919e-17	1.13312e-11	6.93391e-15	DHX37
cg05851442	0.00122301	0.000141892	2.40009e-17	1.13699e-11	6.95157e-15	HOXA3
cg17115737	-0.00105481	0.000122382	2.40517e-17	1.13941e-11	6.96025e-15	POR
cg23327334	-0.000929558	0.000107854	2.41358e-17	1.14339e-11	6.97593e-15	GRK6
cg08362785	0.000838152	9.72496e-05	2.41479e-17	1.14396e-11	6.97593e-15	MKL1
cg09365240	-0.000925171	0.000107369	2.45037e-17	1.16081e-11	7.07256e-15	SYNM
cg06407111	-0.000745666	8.65386e-05	2.4546e-17	1.16282e-11	7.07439e-15	TRIM47
cg23414595	-0.00118109	0.000137072	2.45526e-17	1.16313e-11	7.07439e-15	ZMAT5
cg15531512	-0.0011731	0.000136197	2.52202e-17	1.19476e-11	7.26047e-15	NA
cg06821992	-0.00113969	0.000132404	2.63845e-17	1.24992e-11	7.58908e-15	NA
cg09335715	-0.0013212	0.000153519	2.67371e-17	1.26662e-11	7.68386e-15	STYXL1
cg17230773	-0.00167411	0.000194655	2.80048e-17	1.32667e-11	8.04121e-15	NA
cg20525527	-0.000584787	6.80043e-05	2.82651e-17	1.339e-11	8.10896e-15	MPRIP
cg17429236	-0.000596588	6.93783e-05	2.83131e-17	1.34128e-11	8.11573e-15	NOS3
cg06029700	-0.00141445	0.000164569	2.92949e-17	1.38779e-11	8.38991e-15	SCNN1A
cg05415146	0.000571758	6.6529e-05	2.94762e-17	1.39638e-11	8.4339e-15	NA
cg09971811	-0.00139894	0.000162781	2.94992e-17	1.39747e-11	8.4339e-15	CST7
cg26677394	-0.000838056	9.7525e-05	2.96854e-17	1.40629e-11	8.47986e-15	RCAN2
cg09175485	-0.00110543	0.000128677	3.02921e-17	1.43503e-11	8.64573e-15	KDM2A
cg10794973	-0.000654761	7.62269e-05	3.0572e-17	1.44829e-11	8.71814e-15	NA
cg02507296	-0.000858127	9.99342e-05	3.12546e-17	1.48063e-11	8.89769e-15	C10orf95
cg01444716	-0.00159155	0.000185345	3.12552e-17	1.48065e-11	8.89769e-15	BTBD3
cg16151538	-0.00129036	0.000150277	3.13362e-17	1.4845e-11	8.90627e-15	TRPC4AP
cg00921266	0.000668111	7.78086e-05	3.13389e-17	1.48462e-11	8.90627e-15	HOXA3
cg00268476	-0.00141952	0.00016539	3.2301e-17	1.5302e-11	9.17187e-15	KCTD5
cg25207224	-0.000699238	8.1477e-05	3.25245e-17	1.54079e-11	9.22744e-15	HMGA1
cg20810222	-0.00134105	0.000156289	3.29191e-17	1.55948e-11	9.33143e-15	SH3RF3
cg25778871	-0.000395752	4.61271e-05	3.31765e-17	1.57167e-11	9.39637e-15	FBXL17
cg08217545	-0.00142234	0.000165793	3.33333e-17	1.5791e-11	9.43277e-15	NFIC
cg06876053	-0.00134325	0.00015663	3.4169e-17	1.61869e-11	9.65762e-15	SBF2
cg26206185	0.00125646	0.000146511	3.4186e-17	1.6195e-11	9.65762e-15	IL17REL
cg02647929	-0.00107335	0.000125171	3.44181e-17	1.63049e-11	9.71494e-15	MGRN1
cg21048168	0.000752245	8.77321e-05	3.4623e-17	1.6402e-11	9.76447e-15	ATP6V0A4
cg17187521	-0.00105477	0.000123054	3.53895e-17	1.67651e-11	9.97219e-15	NCOR2
cg10499832	-0.00111228	0.000129766	3.54483e-17	1.6793e-11	9.97945e-15	LINC00910
cg06320380	-0.000306308	3.57363e-05	3.54753e-17	1.68057e-11	9.97945e-15	TNS1
cg23369529	-0.000220517	2.57355e-05	3.62697e-17	1.71821e-11	1.01943e-14	GADD45A
cg14553765	0.00119555	0.000139587	3.73663e-17	1.77016e-11	1.04936e-14	CLDN5
cg22724765	-0.00109749	0.000128177	3.81747e-17	1.80846e-11	1.07116e-14	CCL28
cg04264075	-0.000904432	0.000105639	3.8404e-17	1.81932e-11	1.07669e-14	NKG7
cg23768117	-0.000551917	6.44704e-05	3.86532e-17	1.83112e-11	1.08276e-14	AATK
cg21090298	-0.0010933	0.000127717	3.88058e-17	1.83835e-11	1.08612e-14	MCF2L
cg04387597	-0.00119701	0.000139835	3.88414e-17	1.84004e-11	1.0862e-14	GPRC5C
cg10078415	-0.00138507	0.000161866	3.98901e-17	1.88972e-11	1.11459e-14	ACSM3
cg17329534	-0.00101827	0.000119018	4.03204e-17	1.9101e-11	1.12567e-14	ZBTB7B
cg15916554	-0.000890427	0.000104088	4.06595e-17	1.92617e-11	1.13418e-14	NA
cg09899220	-0.000836917	9.78429e-05	4.09419e-17	1.93955e-11	1.14111e-14	NA
cg20534570	-0.000717468	8.38975e-05	4.15986e-17	1.97065e-11	1.15783e-14	TEF
cg07243147	-0.00111374	0.000130236	4.16115e-17	1.97127e-11	1.15783e-14	NA
cg13752254	0.000467606	5.46811e-05	4.16715e-17	1.97411e-11	1.15853e-14	SHISA7
cg06376161	-0.000836639	9.78395e-05	4.17969e-17	1.98005e-11	1.16104e-14	NA
cg16541026	-0.000769849	9.00356e-05	4.20156e-17	1.99041e-11	1.16614e-14	P4HTM
cg16026647	0.000857998	0.000100362	4.25179e-17	2.01421e-11	1.1791e-14	MEIS3P1
cg01799015	-0.00109836	0.000128524	4.3585e-17	2.06476e-11	1.20769e-14	PALM
cg17102495	-0.000992003	0.000116082	4.3686e-17	2.06954e-11	1.20948e-14	BAHCC1
cg22508782	-0.00063708	7.45792e-05	4.48894e-17	2.12655e-11	1.24176e-14	P4HTM
cg11915901	-0.000556905	6.52175e-05	4.6046e-17	2.18134e-11	1.2727e-14	NA
cg09626634	0.000965135	0.000113071	4.73909e-17	2.24506e-11	1.30878e-14	NA
cg19638477	-0.000624946	7.32215e-05	4.763e-17	2.25638e-11	1.31429e-14	GATA2
cg01189606	-0.000870099	0.000101948	4.7751e-17	2.26211e-11	1.31654e-14	PLXNB1
cg24065328	-0.000822755	9.64357e-05	4.89505e-17	2.31894e-11	1.34849e-14	VWA7
cg15118606	0.00108648	0.000127352	4.90941e-17	2.32574e-11	1.35133e-14	KAZN
cg10161008	-0.000934834	0.000109594	4.96178e-17	2.35055e-11	1.36461e-14	MACROD1
cg09421562	-0.00109608	0.000128535	5.06261e-17	2.39831e-11	1.39119e-14	MPO
cg04145264	-0.00096823	0.000113558	5.11214e-17	2.42178e-11	1.40364e-14	NEAT1
cg17411016	-0.000968494	0.0001136	5.14568e-17	2.43767e-11	1.41169e-14	NA
cg14040131	0.000887981	0.000104191	5.26447e-17	2.49394e-11	1.44308e-14	GPSM1
cg16985778	-0.0010399	0.000122051	5.3716e-17	2.5447e-11	1.47124e-14	MTMR9LP
cg09804616	-0.000898116	0.000105414	5.38291e-17	2.55005e-11	1.47312e-14	PPP1R18
cg22777724	-0.0010937	0.000128411	5.50071e-17	2.60586e-11	1.50412e-14	HOXB2
cg27508620	0.00147525	0.000173214	5.51199e-17	2.6112e-11	1.50597e-14	NA
cg26766373	-0.000841334	9.87873e-05	5.52703e-17	2.61833e-11	1.50785e-14	ARRB1
cg08805037	-0.000643976	7.56142e-05	5.52794e-17	2.61876e-11	1.50785e-14	TANGO2
cg13239848	-0.000654133	7.68185e-05	5.58623e-17	2.64637e-11	1.5225e-14	NA
cg12929678	0.00128071	0.000150435	5.67635e-17	2.68906e-11	1.54579e-14	CD226
cg14167389	-0.000828939	9.73764e-05	5.70354e-17	2.70194e-11	1.55193e-14	MTMR9LP
cg16969207	-0.00134388	0.000157906	5.80188e-17	2.74853e-11	1.57739e-14	FAM183CP
cg07116972	-0.00115754	0.00013604	5.88485e-17	2.78784e-11	1.59865e-14	CMTM7
cg26644674	-0.000967407	0.000113736	6.03472e-17	2.85883e-11	1.63802e-14	PFKP
cg15100426	-0.00111495	0.000131087	6.05131e-17	2.86669e-11	1.64118e-14	PNKD
cg19414630	-0.00109482	0.000128729	6.07555e-17	2.87818e-11	1.64641e-14	NA
cg00583733	-0.000793045	9.32488e-05	6.08971e-17	2.88488e-11	1.64891e-14	ALDOA
cg00066663	-0.00079174	9.31305e-05	6.24947e-17	2.96057e-11	1.69079e-14	CHD3
cg00866476	-0.000793125	9.32989e-05	6.27474e-17	2.97254e-11	1.69624e-14	NA
cg02212389	-0.000591169	6.95453e-05	6.29597e-17	2.9826e-11	1.7006e-14	NUB1
cg16594502	-0.00124326	0.000146266	6.31872e-17	2.99337e-11	1.70536e-14	NA
cg17341790	-0.00122883	0.00014457	6.32633e-17	2.99698e-11	1.70603e-14	NA
cg18942579	-0.00122349	0.000143946	6.33839e-17	3.00269e-11	1.7079e-14	VMP1
cg09974965	-0.000883424	0.000103945	6.37266e-17	3.01893e-11	1.71489e-14	NA
cg04994481	0.000896164	0.000105444	6.37463e-17	3.01986e-11	1.71489e-14	NA
cg07207669	-0.000854437	0.000100546	6.42482e-17	3.04364e-11	1.72699e-14	EFNA1
cg16936953	-0.00157066	0.00018485	6.47741e-17	3.06855e-11	1.73972e-14	VMP1
cg18506744	-0.00120232	0.000141502	6.4866e-17	3.0729e-11	1.74078e-14	GPX4
cg27547344	-0.000833466	9.80952e-05	6.50171e-17	3.08006e-11	1.74343e-14	TIE1
cg24013213	-0.00158514	0.000186589	6.56158e-17	3.10842e-11	1.7575e-14	GUCY1B2
cg12001120	0.00145442	0.000171202	6.56474e-17	3.10992e-11	1.7575e-14	WNT10A
cg14765414	-0.000805146	9.47827e-05	6.59955e-17	3.12641e-11	1.76494e-14	MCF2L
cg20798249	0.000788394	9.2812e-05	6.60626e-17	3.12959e-11	1.76494e-14	MLNR
cg02273797	-0.000496681	5.8471e-05	6.60846e-17	3.13063e-11	1.76494e-14	NA
cg14565651	-0.000985303	0.000116018	6.70386e-17	3.17582e-11	1.78898e-14	SLC2A5
cg10584478	-0.000788405	9.28582e-05	6.82897e-17	3.23509e-11	1.8209e-14	BAHCC1
cg02767093	-0.000651907	7.67843e-05	6.84582e-17	3.24308e-11	1.82394e-14	STK24
cg01936839	-0.00119872	0.000141197	6.86765e-17	3.25342e-11	1.82829e-14	NA
cg09210315	-0.000740937	8.72954e-05	6.97946e-17	3.30639e-11	1.85531e-14	SLCO4A1
cg10472651	-0.00152887	0.000180128	6.98031e-17	3.30679e-11	1.85531e-14	TK2
cg24746726	-0.00165552	0.000195065	7.01725e-17	3.32429e-11	1.86364e-14	SULT1E1
cg10319474	-0.000765502	9.02039e-05	7.05551e-17	3.34241e-11	1.8723e-14	PFKFB4
cg10819350	-0.000924312	0.000108925	7.08775e-17	3.35769e-11	1.87936e-14	ATG4D
cg26827653	0.000822323	9.69184e-05	7.15068e-17	3.3875e-11	1.89453e-14	FEZ1
cg12586150	-0.00152151	0.000179349	7.21716e-17	3.41899e-11	1.91062e-14	SERPINB1
cg17110052	0.00132477	0.000156163	7.2356e-17	3.42773e-11	1.91398e-14	ETFB
cg17228105	-0.00137544	0.00016214	7.24844e-17	3.43381e-11	1.91585e-14	ERG
cg24477401	-0.000801566	9.44954e-05	7.27239e-17	3.44516e-11	1.92066e-14	ARHGAP27
cg05626128	-0.000865388	0.000102053	7.43772e-17	3.52348e-11	1.96276e-14	IFFO2
cg07313162	0.0010455	0.000123323	7.56083e-17	3.5818e-11	1.99367e-14	NA
cg10714639	-0.00142629	0.000168261	7.62978e-17	3.61446e-11	2.01025e-14	HMHA1
cg22510074	-0.00122721	0.000144805	7.73676e-17	3.66514e-11	2.03683e-14	CALN1
cg24741609	-0.000849342	0.000100252	7.91769e-17	3.75086e-11	2.08281e-14	GLIS1
cg19759478	0.00102588	0.000121103	7.97357e-17	3.77733e-11	2.09585e-14	FAM212B
cg13912311	0.00107696	0.000127142	8.01171e-17	3.7954e-11	2.10421e-14	NR5A1
cg04332373	-0.000557624	6.58439e-05	8.12131e-17	3.84732e-11	2.13132e-14	CD38
cg07912689	-0.000386101	4.55973e-05	8.20428e-17	3.88662e-11	2.15139e-14	ZBP1
cg22108567	-0.000938215	0.000110823	8.32066e-17	3.94175e-11	2.18019e-14	NA
cg00005619	-0.00119859	0.000141598	8.39497e-17	3.97696e-11	2.19793e-14	FAM180B
cg23599820	-0.00117644	0.000139004	8.49439e-17	4.02406e-11	2.22221e-14	KIAA0195
cg20666386	-0.000400657	4.73443e-05	8.54121e-17	4.04623e-11	2.2327e-14	DGKZ
cg08005849	-0.00149436	0.000176621	8.66146e-17	4.1032e-11	2.26236e-14	HGF
cg06241374	0.00112357	0.000132809	8.71764e-17	4.12981e-11	2.27524e-14	CCDC85A
cg10006442	-0.00048683	5.75545e-05	8.82137e-17	4.17896e-11	2.30051e-14	DIDO1
cg27615366	0.00059565	7.04368e-05	8.96978e-17	4.24926e-11	2.33738e-14	PDLIM4
cg07366670	-0.000579335	6.85092e-05	8.98483e-17	4.25639e-11	2.33947e-14	CUX2
cg19617213	-0.00137663	0.000162954	9.61027e-17	4.55268e-11	2.50036e-14	HMHA1
cg08260891	-0.00078206	9.26033e-05	9.8179e-17	4.65104e-11	2.5509e-14	NA
cg03958883	-0.00102865	0.000121802	9.81985e-17	4.65197e-11	2.5509e-14	ARHGEF17
cg08486507	0.000988301	0.000117057	1.00065e-16	4.7404e-11	2.59736e-14	NA
cg22540135	-0.00124395	0.000147343	1.00379e-16	4.75526e-11	2.60347e-14	NA
cg27392771	0.000990354	0.000117307	1.00461e-16	4.75916e-11	2.60358e-14	NFIX
cg07397493	0.000821172	9.72979e-05	1.02606e-16	4.86077e-11	2.65709e-14	MRPL23-AS1
cg15029631	-0.00147645	0.000174951	1.0306e-16	4.88227e-11	2.66677e-14	SCN8A
cg02976309	-0.000632337	7.49467e-05	1.04783e-16	4.96391e-11	2.70925e-14	TRAM2
cg09120934	0.00105433	0.000125005	1.07177e-16	5.07733e-11	2.769e-14	POU2F3
cg05339037	-0.000866274	0.000102713	1.07549e-16	5.09494e-11	2.77645e-14	NA
cg08729927	-0.0010764	0.000127637	1.08082e-16	5.1202e-11	2.78805e-14	NA
cg19106968	-0.000908146	0.000107689	1.08271e-16	5.12914e-11	2.79075e-14	MGAT5
cg02872354	-0.000262062	3.10851e-05	1.10544e-16	5.23683e-11	2.84499e-14	NA
cg06631160	-0.000758633	8.99871e-05	1.10547e-16	5.23693e-11	2.84499e-14	RRN3P2
cg22630748	-0.00103001	0.000122193	1.11513e-16	5.2827e-11	2.86763e-14	INHBE
cg19312427	-0.00147388	0.000174873	1.12528e-16	5.3308e-11	2.89078e-14	NEK7
cg08701183	0.00115766	0.000137356	1.12586e-16	5.33357e-11	2.89078e-14	NA
cg09570214	-0.00129228	0.000153351	1.13693e-16	5.386e-11	2.91632e-14	NA
cg06442489	-0.00112681	0.000133716	1.13757e-16	5.389e-11	2.91632e-14	ZSCAN18
cg07298473	-0.0011716	0.000139053	1.15012e-16	5.44847e-11	2.94623e-14	NR1H3
cg02905900	-0.000979891	0.000116303	1.15172e-16	5.45607e-11	2.94806e-14	ACOT11
cg10708955	-0.00111389	0.00013225	1.17764e-16	5.57885e-11	3.01209e-14	PER1
cg01287088	0.00143278	0.000170115	1.17942e-16	5.58728e-11	3.01432e-14	PFN3
cg11153071	-0.00145495	0.000172752	1.18095e-16	5.59453e-11	3.01592e-14	RPTOR
cg18082788	-0.00105864	0.000125699	1.18304e-16	5.60444e-11	3.01894e-14	ZC3H12D
cg04304802	-0.00139219	0.000165313	1.1873e-16	5.62461e-11	3.02632e-14	CDH23
cg02626388	-0.0011493	0.000136472	1.18776e-16	5.62677e-11	3.02632e-14	NA
cg07377994	-0.0012234	0.000145345	1.22924e-16	5.82329e-11	3.12962e-14	MSI2
cg07103201	-0.000762663	9.06108e-05	1.23221e-16	5.83734e-11	3.13477e-14	SPECC1
cg06272045	0.00144409	0.000171643	1.26774e-16	6.00568e-11	3.22271e-14	NA
cg04753163	-0.000564081	6.70512e-05	1.27441e-16	6.03729e-11	3.2372e-14	TRERF1
cg15541611	-0.00094534	0.000112388	1.28812e-16	6.10222e-11	3.26951e-14	C10orf95
cg06859463	0.000542571	6.45107e-05	1.29642e-16	6.14156e-11	3.28662e-14	CREB3L1
cg00478326	0.000952566	0.000113259	1.29684e-16	6.14352e-11	3.28662e-14	NA
cg05955436	-0.00125353	0.000149067	1.31079e-16	6.2096e-11	3.31945e-14	RRBP1
cg18120259	-0.0011166	0.000132788	1.31354e-16	6.22264e-11	3.32388e-14	LOC100132354
cg05241536	0.000677281	8.05522e-05	1.32344e-16	6.26956e-11	3.3464e-14	RGS10
cg25343388	-0.000926809	0.000110262	1.34994e-16	6.39507e-11	3.4108e-14	NA
cg12408250	0.000547603	6.51504e-05	1.3531e-16	6.41005e-11	3.41619e-14	PRDM16
cg18964590	-0.000711775	8.47061e-05	1.37851e-16	6.53042e-11	3.4777e-14	SLC43A2
cg15843331	-0.000706149	8.40521e-05	1.3957e-16	6.61187e-11	3.5184e-14	VWCE
cg12516954	-0.000902887	0.000107475	1.40008e-16	6.63262e-11	3.52677e-14	H2AFY
cg15111360	-0.000638427	7.60032e-05	1.41053e-16	6.68214e-11	3.55041e-14	NA
cg08180028	-0.00114074	0.000135811	1.41686e-16	6.71212e-11	3.56365e-14	LTK
cg05822633	-0.00165121	0.000196601	1.42433e-16	6.74751e-11	3.57973e-14	BTBD3
cg05815196	0.000685901	8.16787e-05	1.43839e-16	6.81409e-11	3.61232e-14	PLA2G3
cg17209188	-0.001266	0.000150797	1.46337e-16	6.93242e-11	3.67228e-14	IGF2BP3
cg26335578	-0.000883887	0.000105317	1.49625e-16	7.0882e-11	3.75197e-14	NA
cg16374343	-0.000998885	0.000119028	1.5033e-16	7.12158e-11	3.7668e-14	ABR
cg23240927	-0.00155968	0.000185858	1.50612e-16	7.13496e-11	3.77103e-14	TOLLIP
cg04037585	0.00110847	0.000132099	1.51269e-16	7.16607e-11	3.78462e-14	GNAO1
cg23511285	-0.00129903	0.000154813	1.51639e-16	7.18359e-11	3.79102e-14	GLTSCR1
cg11526020	-0.00130617	0.000155717	1.55119e-16	7.34845e-11	3.87511e-14	TBCD
cg18865207	0.00102479	0.000122186	1.56242e-16	7.40167e-11	3.90025e-14	LY9
cg15497761	-0.000690558	8.23368e-05	1.56499e-16	7.41383e-11	3.90372e-14	TRIM46
cg20972199	-0.000237241	2.82883e-05	1.5705e-16	7.43996e-11	3.91455e-14	NA
cg03029127	-0.000595663	7.10361e-05	1.58548e-16	7.51089e-11	3.94891e-14	KATNB1
cg10045354	0.000717745	8.55964e-05	1.58703e-16	7.51826e-11	3.94982e-14	NA
cg10147974	-0.00121872	0.000145353	1.59528e-16	7.55732e-11	3.96737e-14	NA
cg25642234	0.00101379	0.000120921	1.60393e-16	7.59833e-11	3.984e-14	PLBD1
cg06388350	-0.00101626	0.000121216	1.60436e-16	7.60034e-11	3.984e-14	NA
cg05028773	-0.000500021	5.96444e-05	1.61078e-16	7.63075e-11	3.99695e-14	MIR24-2
cg05830220	-0.00118959	0.000141903	1.61386e-16	7.64534e-11	4.00161e-14	KLHDC4
cg05017199	0.000753417	8.98848e-05	1.62808e-16	7.71271e-11	4.03386e-14	NA
cg10548978	-0.000738881	8.81713e-05	1.65368e-16	7.83398e-11	4.09424e-14	TBATA
cg01888869	-0.00075572	9.01878e-05	1.66251e-16	7.87584e-11	4.11305e-14	ITGAX
cg10398905	-0.000797193	9.51401e-05	1.66591e-16	7.89193e-11	4.11839e-14	LMAN2L
cg01710361	-0.000946198	0.00011293	1.67319e-16	7.92641e-11	4.13331e-14	TTC39A
cg09479286	-0.00121892	0.000145524	1.70711e-16	8.08712e-11	4.21398e-14	NOSTRIN
cg01178924	0.000989046	0.000118095	1.72211e-16	8.15818e-11	4.24786e-14	LMO7
cg01367627	-0.000365992	4.37023e-05	1.72677e-16	8.18025e-11	4.25619e-14	TRRAP
cg06043908	-0.000704607	8.41404e-05	1.73321e-16	8.21078e-11	4.26891e-14	NA
cg08857310	-0.000318968	3.80927e-05	1.74292e-16	8.25675e-11	4.28963e-14	NA
cg18966401	0.000836197	9.98866e-05	1.77119e-16	8.39066e-11	4.35598e-14	ELF3
cg18410271	-0.000815952	9.74771e-05	1.78174e-16	8.44067e-11	4.37627e-14	ARHGAP27
cg26135172	-0.000977257	0.000116748	1.78207e-16	8.44221e-11	4.37627e-14	NA
cg01068906	-0.000714405	8.53485e-05	1.78558e-16	8.45884e-11	4.38165e-14	NOD2
cg10713589	-0.00143573	0.000171528	1.78779e-16	8.46931e-11	4.38384e-14	NA
cg03399783	-0.000838439	0.000100177	1.79799e-16	8.51764e-11	4.40561e-14	EOGT
cg06650256	-0.00158471	0.000189347	1.80143e-16	8.53396e-11	4.4108e-14	CD300LB
cg18045102	-0.00100083	0.00011959	1.80872e-16	8.56846e-11	4.42537e-14	RFX8
cg25217772	-0.000454177	5.4281e-05	1.83301e-16	8.68354e-11	4.48151e-14	GANAB
cg00246451	-0.000707396	8.45498e-05	1.8407e-16	8.71998e-11	4.49701e-14	ARHGEF2
cg04905719	-0.00119941	0.000143358	1.84237e-16	8.7279e-11	4.49779e-14	SGK1
cg26913344	-0.00100361	0.000119966	1.85304e-16	8.77843e-11	4.52051e-14	NA
cg23681974	-0.000758743	9.07016e-05	1.86064e-16	8.81443e-11	4.53572e-14	PLXNA1
cg16744973	-0.000859368	0.000102744	1.87753e-16	8.89443e-11	4.57353e-14	NA
cg03196720	-0.00136141	0.000162821	1.91843e-16	9.08822e-11	4.66976e-14	SCNN1A
cg21285198	0.00090759	0.000108555	1.93028e-16	9.14434e-11	4.69516e-14	TMEM88B
cg02331649	-0.000970682	0.000116108	1.93757e-16	9.17886e-11	4.70944e-14	TMEM110
cg09949713	-0.000510197	6.10284e-05	1.94054e-16	9.19294e-11	4.71322e-14	GABARAP
cg08356262	-0.00120388	0.00014401	1.94427e-16	9.21062e-11	4.71883e-14	IQGAP2
cg11387340	-0.000803814	9.61608e-05	1.9547e-16	9.26004e-11	4.74069e-14	RPS6KA2
cg01883759	-0.000440526	5.27011e-05	1.95655e-16	9.2688e-11	4.74172e-14	JAZF1
cg22606224	-0.000430735	5.15325e-05	1.96333e-16	9.30089e-11	4.75467e-14	ZNF625
cg24332002	-0.000775496	9.28022e-05	1.99589e-16	9.45517e-11	4.83002e-14	HSPG2
cg00159243	-0.00121389	0.000145271	2.00317e-16	9.48965e-11	4.84411e-14	SELPLG
cg22603569	-0.00129012	0.0001544	2.00827e-16	9.51379e-11	4.8529e-14	NFIC
cg22928599	0.000558975	6.69182e-05	2.04954e-16	9.70931e-11	4.94904e-14	PNMAL2
cg16042943	-0.000997665	0.000119518	2.14467e-16	1.016e-10	5.175e-14	DCAF5
cg20092122	-0.000726659	8.70562e-05	2.15131e-16	1.01914e-10	5.18724e-14	BST2
cg09354692	-0.000985035	0.000118064	2.21731e-16	1.05041e-10	5.34252e-14	NA
cg11366363	-0.000988677	0.000118514	2.23404e-16	1.05833e-10	5.37891e-14	GUCY1B2
cg19592472	-0.00139817	0.000167618	2.24872e-16	1.06529e-10	5.41035e-14	OXT
cg11311352	-0.00103413	0.000124028	2.31239e-16	1.09545e-10	5.55952e-14	NA
cg08648047	0.000567104	6.80212e-05	2.32633e-16	1.10205e-10	5.58522e-14	C1orf127
cg27005487	0.000828493	9.93736e-05	2.32644e-16	1.10211e-10	5.58522e-14	TBX2
cg23013850	-0.00101049	0.000121215	2.34039e-16	1.10872e-10	5.6129e-14	FAM124B
cg12024104	-0.000958435	0.000114971	2.34228e-16	1.10961e-10	5.6129e-14	IFFO1
cg10925991	-0.000709831	8.51498e-05	2.34303e-16	1.10997e-10	5.6129e-14	NA
cg15220969	-0.000585706	7.02622e-05	2.34772e-16	1.11219e-10	5.62007e-14	NA
cg22500132	-0.000658451	7.8992e-05	2.3541e-16	1.11521e-10	5.63131e-14	MUC1
cg26697605	-0.00156423	0.000187677	2.37213e-16	1.12375e-10	5.66778e-14	NA
cg01919999	-0.0010605	0.00012724	2.37276e-16	1.12405e-10	5.66778e-14	GNB2L1
cg18157896	-0.00120164	0.000144179	2.37795e-16	1.12651e-10	5.6761e-14	NA
cg00473633	-0.00140747	0.000168895	2.39667e-16	1.13538e-10	5.71668e-14	NA
cg02752037	-0.000782054	9.38558e-05	2.41387e-16	1.14353e-10	5.75358e-14	TICAM1
cg26024874	0.00117613	0.000141177	2.44573e-16	1.15862e-10	5.82535e-14	WDR7
cg03227353	-0.000269283	3.23255e-05	2.45542e-16	1.16321e-10	5.84423e-14	ECI1
cg05181795	-0.000815599	9.79373e-05	2.50619e-16	1.18726e-10	5.96082e-14	NA
cg23489038	-0.000723592	8.69245e-05	2.57463e-16	1.21968e-10	6.11921e-14	CUX2
cg22672067	0.000842411	0.000101214	2.60185e-16	1.23258e-10	6.17948e-14	STRA6
cg15191744	-0.000313085	3.76283e-05	2.6557e-16	1.25809e-10	6.30289e-14	ZNF442
cg09888026	-0.000845219	0.000101616	2.71258e-16	1.28503e-10	6.42513e-14	TMEM105
cg01802545	-0.000304632	3.66241e-05	2.71263e-16	1.28506e-10	6.42513e-14	LGMN
cg04742550	-0.000870282	0.000104629	2.713e-16	1.28523e-10	6.42513e-14	ITGAX
cg17963461	0.000835807	0.000100489	2.72085e-16	1.28895e-10	6.43604e-14	NA
cg18444875	-0.00128783	0.000154836	2.72148e-16	1.28925e-10	6.43604e-14	OXR1
cg17979068	-0.00088569	0.000106488	2.7235e-16	1.29021e-10	6.43624e-14	C2orf48
cg17668731	-0.00126377	0.000151985	2.77122e-16	1.31281e-10	6.54411e-14	CCNJL
cg01434694	-0.000871223	0.000104777	2.77308e-16	1.3137e-10	6.54411e-14	PIEZO1
cg02042712	-0.00112855	0.000135785	2.85578e-16	1.35287e-10	6.73447e-14	GPR97
cg16638092	-0.00105804	0.000127332	2.90049e-16	1.37405e-10	6.83507e-14	RPTOR
cg03766174	-0.000974493	0.000117305	2.94637e-16	1.39579e-10	6.93826e-14	CMIP
cg24683623	0.000905003	0.000108957	2.97599e-16	1.40982e-10	7.00305e-14	FGF2
cg14160518	0.00182003	0.000219144	2.99783e-16	1.42016e-10	7.04945e-14	SALL4
cg12063847	-0.000857584	0.000103268	3.01388e-16	1.42777e-10	7.08219e-14	NA
cg10723746	-0.00110449	0.000133001	3.01645e-16	1.42898e-10	7.08322e-14	SPPL2B
cg26905258	-0.000768553	9.25711e-05	3.06622e-16	1.45256e-10	7.19501e-14	MYCBP2
cg11828203	0.000594715	7.16375e-05	3.08033e-16	1.45925e-10	7.218e-14	GHRHR
cg19040077	-0.00136604	0.000164549	3.08036e-16	1.45926e-10	7.218e-14	D2HGDH
cg14731462	-0.000948914	0.000114332	3.13221e-16	1.48383e-10	7.33434e-14	PTPRE
cg08250742	0.000814805	9.8175e-05	3.13446e-16	1.48489e-10	7.33444e-14	NA
cg04661709	0.00125741	0.000151525	3.16341e-16	1.4986e-10	7.39697e-14	DAB2IP
cg07474022	-0.000353258	4.25786e-05	3.20763e-16	1.51955e-10	7.4951e-14	SRC
cg02264407	0.000916316	0.000110459	3.23454e-16	1.5323e-10	7.55267e-14	LMO7
cg21121843	-0.00111767	0.000134764	3.28577e-16	1.55657e-10	7.66692e-14	HTT
cg25425537	0.0012678	0.000152874	3.29742e-16	1.56209e-10	7.6887e-14	NA
cg21322248	-0.000707307	8.53004e-05	3.32774e-16	1.57645e-10	7.75396e-14	PSTPIP1
cg05177060	0.00115897	0.000139786	3.35109e-16	1.58752e-10	7.80291e-14	NA
cg09093656	-0.00106115	0.000127997	3.36737e-16	1.59523e-10	7.83532e-14	TRPV2
cg25702652	0.00104335	0.00012588	3.42114e-16	1.6207e-10	7.95487e-14	NA
cg01152073	-0.000739064	8.9178e-05	3.44618e-16	1.63256e-10	8.00748e-14	SQSTM1
cg03240301	-0.00121191	0.000146247	3.46789e-16	1.64285e-10	8.05231e-14	IGF2BP3
cg24441922	0.00100689	0.000121517	3.48634e-16	1.65159e-10	8.0895e-14	ARL4C
cg17322118	-0.0013765	0.000166136	3.50502e-16	1.66044e-10	8.12718e-14	BCL10
cg27589594	-0.000824497	9.95189e-05	3.5202e-16	1.66763e-10	8.15669e-14	SLC5A10
cg27633342	-0.00088037	0.000106286	3.57025e-16	1.69134e-10	8.26689e-14	MYO5C
cg26683398	-0.00117801	0.000142234	3.59397e-16	1.70258e-10	8.31604e-14	LTC4S
cg13464573	-0.00175932	0.000212444	3.61886e-16	1.71437e-10	8.36781e-14	RNF144A
cg07079231	-0.00135479	0.000163626	3.66184e-16	1.73472e-10	8.46128e-14	NA
cg05933510	-0.00100592	0.00012154	3.76145e-16	1.78191e-10	8.68542e-14	NA
cg01643605	0.000797147	9.63363e-05	3.81491e-16	1.80724e-10	8.80274e-14	NA
cg03618302	-0.000951955	0.000115051	3.82863e-16	1.81374e-10	8.82829e-14	PDE3A
cg17526462	-0.000669948	8.09779e-05	3.85772e-16	1.82752e-10	8.8892e-14	WDFY4
cg11466832	-0.000755206	9.12934e-05	3.88584e-16	1.84084e-10	8.94779e-14	LPIN1
cg11540997	0.000726562	8.78403e-05	3.91348e-16	1.85394e-10	9.0052e-14	NA
cg25394505	-0.00101989	0.00012331	3.92635e-16	1.86004e-10	9.02858e-14	INPP5A
cg12096762	-0.00135742	0.000164126	3.93935e-16	1.86619e-10	9.05219e-14	NA
cg07841173	-0.000970868	0.000117457	4.09151e-16	1.93827e-10	9.39535e-14	GATA2
cg19168338	-0.000636019	7.69487e-05	4.10007e-16	1.94233e-10	9.40852e-14	CORO7
cg14519777	-0.000774282	9.36847e-05	4.12377e-16	1.95356e-10	9.45638e-14	CUX1
cg05498726	0.00105536	0.000127697	4.13066e-16	1.95682e-10	9.46241e-14	CLDN5
cg06945690	-0.000588159	7.11669e-05	4.13209e-16	1.9575e-10	9.46241e-14	ZKSCAN7
cg23955417	-0.00126652	0.000153283	4.1942e-16	1.98692e-10	9.59802e-14	NA
cg20133890	-0.000881513	0.000106707	4.24608e-16	2.0115e-10	9.71007e-14	LY6G6E
cg10901633	-0.00106511	0.000128935	4.25316e-16	2.01485e-10	9.71957e-14	ITPR1
cg09596722	0.000679259	8.22391e-05	4.29581e-16	2.03506e-10	9.8103e-14	NA
cg19381811	-0.000972859	0.000117789	4.30458e-16	2.03921e-10	9.82064e-14	UBA7
cg18234115	0.00111596	0.000135116	4.30625e-16	2.04e-10	9.82064e-14	KIF26B
cg01219553	-0.000992305	0.000120146	4.31083e-16	2.04218e-10	9.82436e-14	NA
cg00365692	-0.0004894	5.92627e-05	4.34408e-16	2.05792e-10	9.89335e-14	SIGLEC17P
cg27488648	0.000615143	7.44908e-05	4.34999e-16	2.06072e-10	9.90002e-14	PHLDB1
cg17084751	0.0012939	0.0001567	4.37646e-16	2.07326e-10	9.95345e-14	ZNF215
cg18568145	-0.00074766	9.05542e-05	4.40114e-16	2.08495e-10	1.00027e-13	FAM189B
cg10728351	-0.00135348	0.000163931	4.40429e-16	2.08645e-10	1.00031e-13	NA
cg10975001	-0.000939572	0.000113842	4.51198e-16	2.13746e-10	1.02407e-13	TRIM62
cg26581729	-0.000727579	8.81676e-05	4.55133e-16	2.1561e-10	1.03229e-13	NPDC1
cg08229360	-0.000816277	9.89174e-05	4.55556e-16	2.15811e-10	1.03255e-13	CTDSPL
cg19540316	-0.00091856	0.000111315	4.56194e-16	2.16113e-10	1.03329e-13	MCF2L
cg18033092	-0.00095766	0.000116056	4.5709e-16	2.16538e-10	1.03461e-13	C11orf49
cg00609473	-0.000686346	8.3187e-05	4.60836e-16	2.18312e-10	1.04238e-13	REM2
cg16943126	-0.000965051	0.000117027	4.76592e-16	2.25776e-10	1.07729e-13	NA
cg07343790	-0.00199051	0.000241386	4.77406e-16	2.26162e-10	1.07822e-13	ATP11A
cg19913496	0.000897178	0.0001088	4.77653e-16	2.26279e-10	1.07822e-13	NA
cg07060074	-0.000270247	3.27735e-05	4.7829e-16	2.26581e-10	1.07893e-13	SUOX
cg02363630	-0.0006018	7.29865e-05	4.80392e-16	2.27576e-10	1.08293e-13	SFRP5
cg18449389	-0.000761496	9.23638e-05	4.8353e-16	2.29063e-10	1.0892e-13	BCL2L2
cg02592133	-0.0012406	0.000150477	4.83829e-16	2.29205e-10	1.0892e-13	KIAA1211L
cg17901584	-0.00153625	0.000186372	4.89751e-16	2.3201e-10	1.10163e-13	DHCR24
cg16519217	0.00100759	0.000122238	4.90012e-16	2.32134e-10	1.10163e-13	NA
cg17745097	-0.0010508	0.000127486	4.91407e-16	2.32795e-10	1.10402e-13	MTHFR
cg10522770	-0.000944264	0.000114571	4.94231e-16	2.34133e-10	1.10962e-13	NA
cg18462381	0.000899951	0.000109224	5.0298e-16	2.38277e-10	1.1285e-13	FOXI2
cg04890934	-0.000586229	7.11965e-05	5.25414e-16	2.48905e-10	1.17804e-13	ZNF395
cg25298189	-0.00115904	0.000140813	5.37419e-16	2.54592e-10	1.20298e-13	ARID3A
cg10905180	-0.00169542	0.000205978	5.37439e-16	2.54601e-10	1.20298e-13	OR51E2
cg14267542	-0.000752688	9.14452e-05	5.37624e-16	2.54689e-10	1.20298e-13	PPP1R26
cg17473673	-0.000792139	9.62486e-05	5.41429e-16	2.56492e-10	1.21068e-13	PGLYRP2
cg08297985	-0.000674647	8.1988e-05	5.47982e-16	2.59596e-10	1.22451e-13	NA
cg27585074	-0.00111019	0.000134952	5.56886e-16	2.63814e-10	1.24357e-13	CSNK1G2
cg20392842	-0.00139141	0.000169221	5.75144e-16	2.72463e-10	1.28348e-13	HLA-DMB
cg11977605	-0.00119709	0.000145592	5.76032e-16	2.72884e-10	1.2846e-13	RNF212
cg03695147	-0.000315926	3.84273e-05	5.79826e-16	2.74682e-10	1.29219e-13	KIAA0895L
cg12971694	-0.00102176	0.000124318	5.91108e-16	2.80026e-10	1.31645e-13	CD72
cg08120831	-0.00090216	0.000109774	5.93745e-16	2.81276e-10	1.32144e-13	LRRC43
cg01146320	-0.000843492	0.000102651	5.99601e-16	2.84049e-10	1.33358e-13	OAF
cg04868238	-0.000942457	0.000114707	6.03791e-16	2.86035e-10	1.342e-13	NA
cg16504798	-0.000751888	9.15144e-05	6.04604e-16	2.8642e-10	1.34282e-13	MYO1F
cg18895476	-0.000989647	0.000120454	6.04968e-16	2.86592e-10	1.34282e-13	TPST2
cg11787522	0.000571638	6.95838e-05	6.09183e-16	2.88589e-10	1.35128e-13	STRA6
cg18188739	-0.000803385	9.78041e-05	6.13389e-16	2.90581e-10	1.3595e-13	PRKCZ
cg18061327	-0.00107572	0.00013096	6.13708e-16	2.90733e-10	1.3595e-13	NA
cg03098721	0.000804566	9.79559e-05	6.16612e-16	2.92108e-10	1.36502e-13	TTLL7
cg17904988	-0.00115604	0.000140778	6.25323e-16	2.96235e-10	1.38339e-13	NA
cg02635407	-0.000844967	0.000102918	6.33375e-16	3.0005e-10	1.40027e-13	SH3TC1
cg18586277	-0.00138614	0.000168859	6.39611e-16	3.03004e-10	1.41312e-13	F2RL1
cg09277749	-0.00130018	0.000158407	6.44689e-16	3.05409e-10	1.42339e-13	UCK2
cg04444104	0.00112235	0.00013675	6.47396e-16	3.06691e-10	1.42842e-13	NA
cg09564361	-0.00081923	9.98285e-05	6.52276e-16	3.09004e-10	1.43823e-13	NA
cg01555705	-0.000544124	6.63085e-05	6.5446e-16	3.10038e-10	1.44209e-13	CX3CL1
cg04952627	-0.000861697	0.000105022	6.59755e-16	3.12546e-10	1.45279e-13	PRKAR1B
cg01816936	-0.000692305	8.43911e-05	6.66987e-16	3.15972e-10	1.46775e-13	PITPNM2
cg13354872	-0.00070379	8.57995e-05	6.71144e-16	3.17942e-10	1.47592e-13	PARP16
cg13994241	-0.000961267	0.000117205	6.77034e-16	3.20732e-10	1.4876e-13	HOXB-AS3
cg04312620	0.00090973	0.000110922	6.7735e-16	3.20881e-10	1.4876e-13	SALL4
cg25008504	0.000823372	0.000100394	6.78077e-16	3.21226e-10	1.48821e-13	KIF26B
cg12029281	-0.00042124	5.13692e-05	6.84327e-16	3.24187e-10	1.50094e-13	TEAD3
cg23452458	-0.000361987	4.41454e-05	6.8628e-16	3.25112e-10	1.50423e-13	OSBPL7
cg14199150	-0.000253748	3.09478e-05	6.89781e-16	3.26771e-10	1.51091e-13	BRD3
cg15601264	-0.00083922	0.000102425	7.21477e-16	3.41786e-10	1.57903e-13	NA
cg04031093	-0.00133889	0.00016341	7.2183e-16	3.41953e-10	1.57903e-13	NA
cg15164472	-0.000900918	0.00010996	7.23422e-16	3.42707e-10	1.58103e-13	NA
cg21433125	-0.00067007	8.17848e-05	7.23695e-16	3.42837e-10	1.58103e-13	HDAC9
cg21542881	0.000964119	0.000117738	7.48961e-16	3.54806e-10	1.63515e-13	NA
cg23141902	-0.000786749	9.60858e-05	7.53164e-16	3.56797e-10	1.64325e-13	NA
cg24277817	0.000639541	7.81261e-05	7.64917e-16	3.62365e-10	1.6678e-13	NFIX
cg18739675	-0.00154862	0.000189201	7.70439e-16	3.64981e-10	1.67873e-13	NA
cg15122621	-0.00142207	0.000173759	7.76121e-16	3.67672e-10	1.69001e-13	RHBG
cg05162032	-0.000631794	7.72021e-05	7.79171e-16	3.69118e-10	1.69554e-13	CYTH3
cg14656043	-0.00105874	0.00012939	7.85566e-16	3.72147e-10	1.70797e-13	CREM
cg09739398	-0.000815089	9.96132e-05	7.85911e-16	3.7231e-10	1.70797e-13	NA
cg08928958	-0.000937996	0.000114672	8.02723e-16	3.80275e-10	1.74337e-13	PPARGC1B
cg18217136	0.00067047	8.1978e-05	8.10077e-16	3.83759e-10	1.75819e-13	BLCAP
cg23558213	-0.00102723	0.000125629	8.2256e-16	3.89672e-10	1.78412e-13	SLC25A17
cg24859158	-0.000704331	8.61398e-05	8.23191e-16	3.89971e-10	1.78432e-13	SH3BGRL3
cg01978937	-0.000972721	0.000118968	8.25178e-16	3.90913e-10	1.78747e-13	NA
cg03242964	0.000850675	0.000104043	8.25931e-16	3.91269e-10	1.78793e-13	NFIC
cg20364632	-0.00110882	0.000135629	8.31315e-16	3.9382e-10	1.79842e-13	NA
cg24247537	-0.00133588	0.00016344	8.43367e-16	3.99529e-10	1.8233e-13	PTDSS2
cg19349999	-0.00106822	0.000130698	8.4519e-16	4.00393e-10	1.82606e-13	RNASEH2B
cg23140706	-0.00112141	0.000137231	8.55189e-16	4.0513e-10	1.84554e-13	NFE2
cg25636466	-0.00124077	0.000151838	8.5532e-16	4.05192e-10	1.84554e-13	NA
cg12275370	-0.000889432	0.000108848	8.57638e-16	4.06289e-10	1.84934e-13	NA
cg25066772	-0.000908988	0.000111263	8.68663e-16	4.11513e-10	1.8719e-13	RIN3
cg12992827	-0.00137813	0.000168707	8.7507e-16	4.14548e-10	1.88449e-13	NA
cg02971546	-0.000354413	4.33904e-05	8.80217e-16	4.16986e-10	1.89435e-13	SH3TC1
cg04885396	-0.0011185	0.000136968	8.93152e-16	4.23114e-10	1.92094e-13	ABCC1
cg23840027	-0.00102272	0.000125242	8.94269e-16	4.23643e-10	1.9221e-13	EPB41
cg10814005	-0.000581695	7.12446e-05	9.02855e-16	4.2771e-10	1.9393e-13	GPR68
cg24824686	0.00151362	0.000185395	9.06264e-16	4.29326e-10	1.94486e-13	PTPRE
cg22521310	-0.000223936	2.74289e-05	9.06614e-16	4.29491e-10	1.94486e-13	SERTAD2
cg04364219	0.000855679	0.000104813	9.09095e-16	4.30666e-10	1.94893e-13	SIX2
cg27407935	-0.00117678	0.000144158	9.14461e-16	4.33209e-10	1.95917e-13	SREBF1
cg02525826	0.000694035	8.50412e-05	9.28569e-16	4.39892e-10	1.98811e-13	NA
cg24471894	-0.00127528	0.00015627	9.315e-16	4.4128e-10	1.9931e-13	KIAA0020
cg04185041	-0.000522495	6.40266e-05	9.32641e-16	4.41821e-10	1.99426e-13	FAM65A
cg11939399	0.000801878	9.8266e-05	9.34948e-16	4.42914e-10	1.99791e-13	REST
cg17973115	-0.00129048	0.000158157	9.40754e-16	4.45665e-10	2.00903e-13	NA
cg07198150	-0.000881509	0.000108046	9.46797e-16	4.48527e-10	2.02019e-13	COL24A1
cg12383352	-0.000529812	6.4939e-05	9.47198e-16	4.48717e-10	2.02019e-13	VWA7
cg25015038	-0.000922901	0.000113136	9.56051e-16	4.52911e-10	2.03777e-13	NA
cg24577220	-0.000659745	8.08815e-05	9.59672e-16	4.54627e-10	2.04376e-13	FAM207A
cg20291222	-0.00118167	0.000144868	9.60093e-16	4.54826e-10	2.04376e-13	GLIPR1L2
cg07546654	-0.00159889	0.000196053	9.71077e-16	4.60029e-10	2.06582e-13	TOLLIP
cg13258453	-0.00115671	0.000141864	9.8488e-16	4.66568e-10	2.09385e-13	NA
cg01704198	-0.000659795	8.09283e-05	9.90851e-16	4.69397e-10	2.10519e-13	CLASP2
cg25938530	-0.00174194	0.000213712	1.00609e-15	4.76617e-10	2.13573e-13	ITIH1
cg14098951	-0.000881793	0.000108185	1.00651e-15	4.76814e-10	2.13573e-13	PRR7
cg08942051	-0.000623125	7.64508e-05	1.00764e-15	4.77351e-10	2.13677e-13	NA
cg12100791	-0.000648444	7.95589e-05	1.00905e-15	4.78019e-10	2.1384e-13	PYCARD
cg21221767	0.00108578	0.000133227	1.014e-15	4.80365e-10	2.14753e-13	NA
cg22539182	-0.00094072	0.00011544	1.02113e-15	4.83741e-10	2.16124e-13	NA
cg05855490	0.000923407	0.00011332	1.02373e-15	4.84972e-10	2.16536e-13	WIF1
cg01022200	-0.000877992	0.000107778	1.04229e-15	4.93763e-10	2.20321e-13	KIAA1614
cg23190089	-0.000873948	0.000107285	1.0444e-15	4.94763e-10	2.20627e-13	NA
cg04882213	-0.00114095	0.000140065	1.04573e-15	4.95395e-10	2.20769e-13	NA
cg14752089	-0.00141992	0.000174315	1.04763e-15	4.96294e-10	2.21029e-13	NA
cg16104584	-0.00147178	0.000180692	1.05122e-15	4.97993e-10	2.21645e-13	SLC2A5
cg10014563	-0.000548506	6.73416e-05	1.05204e-15	4.98382e-10	2.21678e-13	GPR135
cg18926409	-0.000695153	8.53608e-05	1.06378e-15	5.03946e-10	2.24011e-13	NA
cg08764162	-0.00177587	0.000218078	1.06729e-15	5.05608e-10	2.24607e-13	ZNF438
cg26950531	-0.00147905	0.000181643	1.07274e-15	5.08191e-10	2.25612e-13	DPF1
cg17517296	-0.00110159	0.000135356	1.10795e-15	5.2487e-10	2.32869e-13	NA
cg12763828	-0.00125159	0.000153806	1.11671e-15	5.2902e-10	2.34562e-13	SLC2A5
cg13414270	-0.0004773	5.86691e-05	1.13418e-15	5.37298e-10	2.38082e-13	NA
cg17755554	-0.0014121	0.000173652	1.16725e-15	5.52962e-10	2.44769e-13	NA
cg10287970	-0.00138626	0.000170476	1.16751e-15	5.53087e-10	2.44769e-13	RREB1
cg03507326	0.00124388	0.000152993	1.1806e-15	5.59287e-10	2.47357e-13	NA
cg01917340	0.000994643	0.000122343	1.18398e-15	5.60887e-10	2.47908e-13	NA
cg12006375	-0.001397	0.000171838	1.18561e-15	5.61659e-10	2.48093e-13	GUCY1B2
cg15918685	-0.000634608	7.80732e-05	1.19838e-15	5.6771e-10	2.50609e-13	NA
cg17276002	-0.000793747	9.76556e-05	1.2016e-15	5.69234e-10	2.51123e-13	ANXA7
cg07910680	0.00066313	8.16347e-05	1.24809e-15	5.91258e-10	2.60676e-13	ALPK2
cg01368219	0.00122239	0.000150492	1.25291e-15	5.93543e-10	2.61519e-13	CACNA2D3
cg08507178	-0.000708418	8.72255e-05	1.26225e-15	5.97967e-10	2.63303e-13	PIM3
cg15304404	-0.000321942	3.96446e-05	1.27185e-15	6.02514e-10	2.65139e-13	NA
cg14783891	-0.000691633	8.51908e-05	1.29253e-15	6.12312e-10	2.69281e-13	NA
cg23911433	-0.0014173	0.000174632	1.31973e-15	6.25198e-10	2.74776e-13	NA
cg23719157	0.00125927	0.000155236	1.36141e-15	6.44942e-10	2.83092e-13	STRA6
cg13008174	-0.00114512	0.000141164	1.36146e-15	6.44967e-10	2.83092e-13	NEIL2
cg14343652	-0.00109139	0.000134543	1.36223e-15	6.4533e-10	2.83092e-13	MKLN1-AS1
cg21368161	-0.00108151	0.000133365	1.38859e-15	6.57816e-10	2.8839e-13	TMEM184A
cg21142743	-0.000932552	0.000115007	1.39634e-15	6.6149e-10	2.89819e-13	ARF1
cg04525852	-0.00151776	0.00018718	1.39767e-15	6.62119e-10	2.89914e-13	ANKRD50
cg24247370	-0.00079743	9.83463e-05	1.39939e-15	6.62936e-10	2.90091e-13	STK24
cg13597417	-0.000788965	9.73058e-05	1.4025e-15	6.64406e-10	2.9036e-13	LGALS9C
cg06055763	-0.00127319	0.000157028	1.40331e-15	6.64789e-10	2.9036e-13	HGF
cg08129092	-0.0012693	0.000156549	1.40331e-15	6.64794e-10	2.9036e-13	INTS3
cg27239243	-0.000740045	9.1285e-05	1.41482e-15	6.70246e-10	2.9256e-13	NA
cg06753787	-0.0008574	0.000105774	1.42633e-15	6.75699e-10	2.94757e-13	ZFAND2B
cg13247398	-0.0006067	7.48532e-05	1.43435e-15	6.79496e-10	2.96229e-13	DGKZ
cg24323958	-0.00152621	0.000188308	1.43795e-15	6.812e-10	2.96788e-13	SLC25A24
cg21745599	-0.000863379	0.000106535	1.44542e-15	6.84739e-10	2.98144e-13	CYP4F3
cg03271293	-0.000231987	2.86272e-05	1.45072e-15	6.87249e-10	2.99052e-13	NA
cg13003311	0.000942022	0.000116256	1.4591e-15	6.91221e-10	3.00594e-13	GPR98
cg26954174	-0.00140054	0.000172877	1.47769e-15	7.00028e-10	3.04235e-13	NOD2
cg15974931	0.000876002	0.000108137	1.48359e-15	7.02821e-10	3.0526e-13	PKHD1L1
cg10454258	-0.000946904	0.000116898	1.49055e-15	7.06118e-10	3.06502e-13	IL21R
cg02341503	-0.00122614	0.000151403	1.51085e-15	7.15737e-10	3.10433e-13	NA
cg26907438	-0.000466978	5.76627e-05	1.51153e-15	7.16057e-10	3.10433e-13	NTPCR
cg05873568	-0.00101515	0.000125358	1.51669e-15	7.18502e-10	3.113e-13	INF2
cg10447615	-0.000968174	0.000119563	1.52096e-15	7.20528e-10	3.11985e-13	CLCC1
cg04080517	0.000993375	0.000122682	1.52666e-15	7.23224e-10	3.1296e-13	HIST2H2BA
cg12030667	-0.000566973	7.00255e-05	1.53233e-15	7.25913e-10	3.1393e-13	PLXNB1
cg10416593	-0.000947454	0.000117039	1.54988e-15	7.34227e-10	3.1733e-13	NA
cg06164260	-0.000869998	0.000107476	1.55443e-15	7.36382e-10	3.18065e-13	BCL6
cg07318313	-0.000817707	0.000101031	1.56904e-15	7.43305e-10	3.20858e-13	ENG
cg23137531	-0.000371378	4.58876e-05	1.57397e-15	7.45637e-10	3.21667e-13	MCF2L
cg10867751	-0.000605762	7.48569e-05	1.58555e-15	7.51122e-10	3.23834e-13	LDLRAP1
cg07212837	-0.000534667	6.60723e-05	1.58682e-15	7.51724e-10	3.23895e-13	NA
cg10705306	-0.00091718	0.00011336	1.60312e-15	7.59447e-10	3.27021e-13	NA
cg17425590	-0.00082325	0.000101782	1.6344e-15	7.74266e-10	3.33198e-13	NA
cg12550731	0.000799282	9.88266e-05	1.6422e-15	7.77962e-10	3.34584e-13	C1orf21
cg19254152	-0.00076815	9.49869e-05	1.65263e-15	7.82901e-10	3.36502e-13	C7orf50
cg16864063	-0.00085025	0.000105144	1.6573e-15	7.85117e-10	3.37247e-13	INPP5D
cg20819617	-0.000567906	7.02297e-05	1.65901e-15	7.85925e-10	3.37345e-13	PTK7
cg10785340	-0.000789571	9.76426e-05	1.65981e-15	7.86305e-10	3.37345e-13	H2AFY
cg12143499	-0.00111842	0.000138317	1.66551e-15	7.89004e-10	3.38296e-13	NA
cg19656486	-0.000583197	7.2134e-05	1.67828e-15	7.95054e-10	3.40682e-13	NA
cg18716210	0.000743325	9.19613e-05	1.70289e-15	8.06713e-10	3.45467e-13	MRPL23-AS1
cg02297801	-0.000331925	4.10653e-05	1.70519e-15	8.078e-10	3.45722e-13	NADK
cg22846826	-0.000673632	8.33431e-05	1.708e-15	8.09131e-10	3.4608e-13	FOXK1
cg15467503	-0.000900635	0.000111449	1.72835e-15	8.18772e-10	3.4999e-13	TACC3
cg05099952	-0.000916674	0.000113461	1.75398e-15	8.30916e-10	3.54966e-13	CD2BP2
cg09993699	-0.000669181	8.28285e-05	1.7551e-15	8.31447e-10	3.54976e-13	BST2
cg07267600	-0.000967163	0.000119721	1.76355e-15	8.35447e-10	3.56467e-13	CACNA1C
cg21505923	-0.000389342	4.81983e-05	1.7714e-15	8.39168e-10	3.57837e-13	NA
cg09025625	-0.000990943	0.000122674	1.7726e-15	8.39735e-10	3.57862e-13	SHC1
cg26060255	-0.00101645	0.000125846	1.78546e-15	8.45829e-10	3.6024e-13	NA
cg01604946	0.000822216	0.000101808	1.7957e-15	8.50679e-10	3.62019e-13	SH3TC2
cg24420089	-0.000911678	0.000112886	1.79646e-15	8.51037e-10	3.62019e-13	PTDSS2
cg08761535	-0.000491673	6.08948e-05	1.8238e-15	8.63989e-10	3.67306e-13	ZNRF1
cg09447786	0.00028172	3.4894e-05	1.83149e-15	8.67634e-10	3.68632e-13	NA
cg17378193	-0.00103402	0.000128082	1.838e-15	8.70719e-10	3.69719e-13	FBLN2
cg12195314	-0.000819921	0.000101591	1.87183e-15	8.86743e-10	3.76295e-13	NA
cg16767506	-0.00132317	0.000163963	1.88427e-15	8.92637e-10	3.78568e-13	NA
cg08435674	0.000981735	0.000121666	1.8964e-15	8.98382e-10	3.80774e-13	NA
cg18145759	-0.00112679	0.000139644	1.89756e-15	8.98935e-10	3.80778e-13	SH3RF3
cg12079904	-0.00116786	0.00014475	1.91073e-15	9.05171e-10	3.83189e-13	NA
cg16380888	-0.000397994	4.93336e-05	1.92148e-15	9.10265e-10	3.85113e-13	RSG1
cg01105256	-0.000209113	2.59286e-05	1.95777e-15	9.27454e-10	3.92145e-13	SUOX
cg11176095	-0.000669962	8.30715e-05	1.95892e-15	9.28003e-10	3.92145e-13	GPR126
cg08003402	-0.000926586	0.0001149	1.96849e-15	9.32533e-10	3.93822e-13	SH3BP5
cg07126783	-0.00100777	0.000124976	1.97735e-15	9.3673e-10	3.95357e-13	RPTOR
cg11628487	-0.000308066	3.82106e-05	1.99782e-15	9.46429e-10	3.99136e-13	SET
cg21213332	-0.000865404	0.00010734	1.99865e-15	9.46823e-10	3.99136e-13	AGPAT3
cg23756264	-0.000868257	0.000107695	2.00073e-15	9.47808e-10	3.99311e-13	CPT1A
cg13487474	-0.000668183	8.28942e-05	2.02363e-15	9.58656e-10	4.0364e-13	ATAD3C
cg05099464	-0.00132273	0.000164115	2.03786e-15	9.654e-10	4.06235e-13	ARHGEF12
cg13186130	-0.000887076	0.000110065	2.04117e-15	9.66966e-10	4.06651e-13	NA
cg04925864	-0.000460073	5.70878e-05	2.04926e-15	9.70798e-10	4.08018e-13	FAM65A
cg22374525	0.000827283	0.000102689	2.0942e-15	9.92089e-10	4.16717e-13	NA
cg14030402	-0.000357912	4.44281e-05	2.09796e-15	9.93867e-10	4.17214e-13	C1orf123
cg19851574	0.00126672	0.000157295	2.14466e-15	1.01599e-09	4.26246e-13	RPS6KA2
cg08136416	-0.00123976	0.000153991	2.18242e-15	1.03388e-09	4.33493e-13	NA
cg02796279	-0.00179675	0.000223185	2.18845e-15	1.03674e-09	4.34431e-13	NA
cg19426413	-0.000856966	0.000106456	2.19818e-15	1.04135e-09	4.36101e-13	NA
cg16125874	0.00110978	0.000137874	2.21077e-15	1.04731e-09	4.38337e-13	CLEC14A
cg18090197	-0.000474885	5.90054e-05	2.22833e-15	1.05563e-09	4.41556e-13	GPC2
cg01987202	-0.00112792	0.000140161	2.24256e-15	1.06237e-09	4.44111e-13	C15orf52
cg10576245	-0.000933818	0.000116048	2.25151e-15	1.06661e-09	4.45619e-13	PCNXL2
cg09113483	0.00204696	0.000254429	2.27825e-15	1.07928e-09	4.50642e-13	NA
cg13522406	-0.000780129	9.69777e-05	2.29359e-15	1.08655e-09	4.53408e-13	PPP1R10
cg10692693	-0.00152241	0.000189266	2.30535e-15	1.09211e-09	4.5546e-13	CUX1
cg13820899	-0.000741409	9.21739e-05	2.30823e-15	1.09348e-09	4.5576e-13	OXER1
cg05922714	-0.00109982	0.000136739	2.31492e-15	1.09665e-09	4.56568e-13	NA
cg00920892	0.00117425	0.000145993	2.31507e-15	1.09672e-09	4.56568e-13	RAB11FIP1
cg12856114	-0.000967993	0.000120352	2.31842e-15	1.09831e-09	4.56716e-13	NA
cg04716261	0.000531427	6.60731e-05	2.31857e-15	1.09838e-09	4.56716e-13	ACTRT2
cg05059480	-0.000807963	0.000100458	2.32262e-15	1.1003e-09	4.57242e-13	C15orf52
cg06650246	-0.00129773	0.000161445	2.40555e-15	1.13958e-09	4.73288e-13	MAPKAPK2
cg27170268	-0.00150142	0.000186793	2.41198e-15	1.14263e-09	4.74273e-13	XRCC3
cg02000253	0.000934552	0.000116286	2.43447e-15	1.15328e-09	4.78412e-13	NFIX
cg27262054	0.000873278	0.000108663	2.43649e-15	1.15424e-09	4.78526e-13	ZFHX3
cg22246785	-0.000900642	0.000112072	2.44136e-15	1.15655e-09	4.792e-13	NA
cg24162781	-0.0010061	0.000125211	2.46206e-15	1.16636e-09	4.82979e-13	NA
cg17224892	-0.000854461	0.000106352	2.48017e-15	1.17493e-09	4.86244e-13	NA
cg02098619	-0.000985237	0.000122641	2.49474e-15	1.18183e-09	4.88811e-13	RERE
cg00952322	-0.000189821	2.36351e-05	2.53681e-15	1.20177e-09	4.96762e-13	TEF
cg07116693	-0.000863425	0.000107513	2.54475e-15	1.20553e-09	4.98024e-13	NA
cg03116182	-0.000958659	0.000119373	2.54743e-15	1.2068e-09	4.98255e-13	NA
cg20281375	-0.00123419	0.000153684	2.5496e-15	1.20782e-09	4.98386e-13	NA
cg00851028	0.00104832	0.000130559	2.57375e-15	1.21926e-09	5.02811e-13	NA
cg18159802	-0.000600946	7.485e-05	2.58871e-15	1.22635e-09	5.05437e-13	NA
cg23190054	-0.00080591	0.000100396	2.61651e-15	1.23952e-09	5.10565e-13	NA
cg06677890	-0.00106968	0.000133266	2.62952e-15	1.24569e-09	5.12803e-13	NDST1
cg05773108	-0.000490162	6.10699e-05	2.6376e-15	1.24951e-09	5.13971e-13	NA
cg04196298	-0.000713846	8.89395e-05	2.6386e-15	1.24999e-09	5.13971e-13	SLC43A2
cg05965387	0.000844614	0.000105244	2.6566e-15	1.25851e-09	5.17173e-13	DLEU7
cg10847094	-0.000783859	9.76804e-05	2.66831e-15	1.26406e-09	5.1915e-13	FGFBP2
cg19360907	-0.00129148	0.000160949	2.68014e-15	1.26967e-09	5.21147e-13	LGALS2
cg25960090	0.000837396	0.000104361	2.68324e-15	1.27113e-09	5.21445e-13	NA
cg27190398	-0.000999848	0.000124612	2.68978e-15	1.27423e-09	5.22187e-13	NA
cg26069068	0.000748132	9.32406e-05	2.6902e-15	1.27443e-09	5.22187e-13	MTSS1
cg02544453	-0.000746841	9.30811e-05	2.69273e-15	1.27563e-09	5.22373e-13	MYLK3
cg05169499	-0.000932438	0.000116259	2.76036e-15	1.30767e-09	5.35181e-13	NA
cg08564172	-0.00059975	7.47854e-05	2.77538e-15	1.31478e-09	5.37653e-13	NA
cg25101396	-0.00135222	0.000168617	2.77771e-15	1.31589e-09	5.37653e-13	ABHD1
cg23429698	-0.0012622	0.000157391	2.77796e-15	1.31601e-09	5.37653e-13	NA
cg04399632	-0.0012516	0.000156081	2.79032e-15	1.32186e-09	5.3973e-13	TXNDC11
cg07405370	-0.00077073	9.61189e-05	2.79913e-15	1.32603e-09	5.41119e-13	DNAJC5
cg07160014	-0.000840553	0.00010483	2.8047e-15	1.32867e-09	5.41881e-13	NA
cg18727936	0.00070515	8.79494e-05	2.817e-15	1.3345e-09	5.43941e-13	VENTX
cg00597876	0.00134715	0.000168042	2.83656e-15	1.34376e-09	5.474e-13	STRA6
cg15582789	-0.000829115	0.000103445	2.87514e-15	1.36204e-09	5.54523e-13	SLC35D2
cg24561207	0.000726958	9.07065e-05	2.88874e-15	1.36849e-09	5.56824e-13	ZC3H3
cg19670883	-0.000897725	0.00011203	2.91345e-15	1.38019e-09	5.61261e-13	KCNQ1
cg00244001	-0.000939849	0.000117298	2.93173e-15	1.38885e-09	5.64456e-13	FAM53B
cg06625576	-0.000702425	8.76688e-05	2.93665e-15	1.39118e-09	5.65075e-13	NA
cg24378227	0.000721274	9.00248e-05	2.94373e-15	1.39453e-09	5.66026e-13	NA
cg24468934	-0.000998424	0.000124618	2.94499e-15	1.39513e-09	5.66026e-13	NA
cg02630477	0.000907031	0.000113224	2.96589e-15	1.40503e-09	5.69713e-13	NA
cg16091981	-0.00073332	9.15518e-05	2.9905e-15	1.41669e-09	5.74109e-13	PADI4
cg02326058	-0.00123509	0.000154209	3.00625e-15	1.42415e-09	5.76799e-13	NA
cg17749033	-0.000689854	8.6136e-05	3.0132e-15	1.42744e-09	5.77799e-13	NA
cg14387452	-0.000883238	0.000110322	3.08145e-15	1.45978e-09	5.90546e-13	MLLT3
cg26253663	-0.00142258	0.000177722	3.1156e-15	1.47596e-09	5.96574e-13	NA
cg07650681	-0.00105005	0.000131182	3.11649e-15	1.47638e-09	5.96574e-13	LOC100132354
cg01693598	0.00074722	9.33522e-05	3.1212e-15	1.47861e-09	5.97133e-13	NA
cg01076495	-0.00116988	0.00014618	3.15263e-15	1.4935e-09	6.02798e-13	ECM1
cg22962883	-0.00100159	0.000125156	3.15837e-15	1.49622e-09	6.03548e-13	NNMT
cg22367631	-0.000875623	0.000109443	3.20724e-15	1.51937e-09	6.12535e-13	MACF1
cg11518509	-0.000428209	5.35236e-05	3.21682e-15	1.52391e-09	6.14011e-13	NA
cg06051311	-0.00104049	0.000130095	3.27921e-15	1.55346e-09	6.25561e-13	TRIM15
cg06955484	-0.000816054	0.00010204	3.29047e-15	1.5588e-09	6.2735e-13	TAL1
cg19205064	0.000950332	0.000118832	3.29329e-15	1.56014e-09	6.27528e-13	ZBTB22
cg17128833	-0.000291412	3.64425e-05	3.31365e-15	1.56978e-09	6.31045e-13	TRPC2
cg07491676	0.000970874	0.000121416	3.319e-15	1.57231e-09	6.31702e-13	C15orf27
cg02886528	-0.000861446	0.000107745	3.34553e-15	1.58488e-09	6.36388e-13	HS6ST1
cg27627524	-0.00147778	0.000184835	3.34781e-15	1.58596e-09	6.36457e-13	ASAP1
cg09462806	-0.00107619	0.00013461	3.35522e-15	1.58947e-09	6.37186e-13	NA
cg11080651	-0.00100959	0.00012628	3.35547e-15	1.58959e-09	6.37186e-13	ROPN1L
cg00971695	-0.00103987	0.000130103	3.41251e-15	1.61661e-09	6.47647e-13	NA
cg17980119	0.000827622	0.00010357	3.45838e-15	1.63834e-09	6.55978e-13	PLCD4
cg27430561	-0.00118709	0.000148564	3.4708e-15	1.64422e-09	6.57957e-13	NA
cg11824191	0.000754904	9.44771e-05	3.47365e-15	1.64558e-09	6.58123e-13	NMNAT2
cg01205087	0.0008133	0.000101793	3.48908e-15	1.65289e-09	6.60671e-13	NA
cg18290775	0.0011214	0.000140374	3.5184e-15	1.66678e-09	6.65843e-13	PLEKHD1
cg05591701	-0.0012922	0.000161766	3.53357e-15	1.67396e-09	6.68333e-13	PPP1R10
cg22193385	-0.00100701	0.000126065	3.53657e-15	1.67538e-09	6.6852e-13	KRT7
cg11935248	-0.00138207	0.000173036	3.55913e-15	1.68607e-09	6.72402e-13	CDYL
cg02841912	-0.00159167	0.000199287	3.56953e-15	1.691e-09	6.73984e-13	SYNE1
cg24124145	-0.00101439	0.000127018	3.58508e-15	1.69836e-09	6.76537e-13	CCRN4L
cg24095374	-0.000896022	0.000112197	3.58761e-15	1.69956e-09	6.76631e-13	RGS14
cg09072216	-0.000870879	0.000109054	3.59758e-15	1.70428e-09	6.78125e-13	SPG20
cg14254686	0.000667402	8.35848e-05	3.62578e-15	1.71765e-09	6.83055e-13	DAB2IP
cg01351337	-0.00183255	0.000229541	3.65902e-15	1.73339e-09	6.88926e-13	C10orf76
cg01471713	0.000743989	9.31961e-05	3.67291e-15	1.73997e-09	6.91149e-13	C1orf115
cg16674484	-0.00122365	0.000153329	3.74255e-15	1.77296e-09	7.03855e-13	NDST1
cg00980058	-0.00070376	8.81944e-05	3.76962e-15	1.78578e-09	7.08546e-13	PCNXL2
cg08055131	-0.00138917	0.000174093	3.77601e-15	1.78881e-09	7.09346e-13	FLT3
cg03479289	-0.000950533	0.000119124	3.77871e-15	1.79009e-09	7.09452e-13	KIAA1549L
cg26957187	-0.00126588	0.000158652	3.78885e-15	1.7949e-09	7.10955e-13	CALN1
cg23089643	-0.000750397	9.40529e-05	3.80419e-15	1.80216e-09	7.1343e-13	NA
cg13237068	-0.00133133	0.000166922	3.88381e-15	1.83988e-09	7.27953e-13	CENPJ
cg14472181	-0.000921449	0.00011554	3.90243e-15	1.8487e-09	7.31029e-13	BRD3
cg02259081	-0.0013079	0.000164006	3.91501e-15	1.85466e-09	7.32974e-13	NA
cg14785527	-0.00116849	0.00014654	3.94071e-15	1.86683e-09	7.37369e-13	STAMBPL1
cg07170045	-0.000372925	4.6772e-05	3.95832e-15	1.87518e-09	7.40248e-13	FGF17
cg09501509	-0.00165316	0.000207356	3.98029e-15	1.88559e-09	7.43938e-13	NA
cg19494588	-0.00126045	0.000158105	3.9896e-15	1.89e-09	7.45259e-13	PPP2R2B
cg14719333	-0.000732701	9.19353e-05	4.066e-15	1.92619e-09	7.59104e-13	NA
cg10588135	-0.000939296	0.000117865	4.08164e-15	1.9336e-09	7.60908e-13	BCAS3
cg26511321	-0.000440448	5.52686e-05	4.08202e-15	1.93378e-09	7.60908e-13	HOXA7
cg24254842	-0.000866486	0.000108729	4.08252e-15	1.93402e-09	7.60908e-13	HIVEP3
cg16395432	-0.00105567	0.000132498	4.13851e-15	1.96054e-09	7.7091e-13	NA
cg17310882	-0.00110229	0.000138364	4.16583e-15	1.97348e-09	7.75566e-13	ZDHHC14
cg04811945	-0.0006491	8.14815e-05	4.17677e-15	1.97866e-09	7.77166e-13	CD38
cg05460329	0.000921779	0.000115731	4.22212e-15	2.00015e-09	7.85166e-13	CLDN5
cg19968228	-0.000538979	6.76754e-05	4.24248e-15	2.0098e-09	7.88512e-13	NA
cg15684702	-0.0014456	0.000181519	4.25215e-15	2.01438e-09	7.89867e-13	PTCH2
cg02320474	-0.00121523	0.000152594	4.25461e-15	2.01554e-09	7.89882e-13	MAPK8IP3
cg16324121	-0.000794592	9.97867e-05	4.28387e-15	2.0294e-09	7.9487e-13	IL17RE
cg00255726	-0.000691387	8.68428e-05	4.33477e-15	2.05351e-09	8.03867e-13	DOK2
cg07554046	-0.00136565	0.00017154	4.34286e-15	2.05735e-09	8.04919e-13	NA
cg13136655	-0.000870918	0.000109402	4.3568e-15	2.06395e-09	8.07052e-13	ZC3H12D
cg19116959	-0.00143432	0.000180179	4.36376e-15	2.06725e-09	8.07891e-13	ZNF827
cg04845871	-0.000811573	0.000101978	4.43715e-15	2.10202e-09	8.21021e-13	NA
cg00634542	0.000970506	0.000121956	4.45372e-15	2.10986e-09	8.23628e-13	SLC11A1
cg12629515	0.00145839	0.000183308	4.51681e-15	2.13975e-09	8.34832e-13	NA
cg23548163	0.0025242	0.000317314	4.55393e-15	2.15734e-09	8.41224e-13	HIF3A
cg00359365	-0.00134319	0.000168877	4.5966e-15	2.17755e-09	8.4817e-13	NA
cg04084236	-0.000712175	8.95405e-05	4.59663e-15	2.17756e-09	8.4817e-13	INPP4B
cg22437987	-0.000983318	0.000123632	4.59938e-15	2.17887e-09	8.48206e-13	P2RX1
cg07003407	-0.000729974	9.17855e-05	4.61882e-15	2.18808e-09	8.5132e-13	LOC284837
cg06724402	0.000952456	0.000119765	4.6314e-15	2.19404e-09	8.53165e-13	ANGPTL5
cg22180580	0.000808802	0.000101705	4.64016e-15	2.19819e-09	8.54306e-13	NHSL1
cg19139589	-0.000792327	9.96475e-05	4.68043e-15	2.21726e-09	8.61243e-13	NA
cg00691729	-0.00112557	0.000141566	4.69744e-15	2.22532e-09	8.63895e-13	USP32
cg18259504	-0.000520501	6.54662e-05	4.70229e-15	2.22762e-09	8.64309e-13	NA
cg11714752	-0.000801054	0.000100761	4.72557e-15	2.23865e-09	8.68108e-13	TMEM127
cg25432518	-0.000975042	0.000122657	4.75007e-15	2.25026e-09	8.72128e-13	MAD1L1
cg12016746	-0.00132816	0.000167087	4.76591e-15	2.25776e-09	8.74552e-13	LRP5
cg23845574	0.00111183	0.000139875	4.77216e-15	2.26072e-09	8.75216e-13	VENTX
cg20417500	0.000492942	6.20227e-05	4.80807e-15	2.27773e-09	8.81301e-13	ARHGEF28
cg12498580	-0.000750806	9.44684e-05	4.81064e-15	2.27895e-09	8.81301e-13	NA
cg05251190	-0.000931174	0.000117169	4.82569e-15	2.28608e-09	8.83572e-13	MIR146B
cg09364590	0.000722527	9.09232e-05	4.85223e-15	2.29865e-09	8.87943e-13	TIAM2
cg07304483	-0.000605415	7.62011e-05	4.91207e-15	2.327e-09	8.98399e-13	TOLLIP
cg07718444	-0.000712774	8.97152e-05	4.91621e-15	2.32896e-09	8.9866e-13	NA
cg25763520	0.001274	0.000160383	4.96612e-15	2.3526e-09	9.07285e-13	PRPH
cg02150926	-0.000915704	0.000115286	4.98899e-15	2.36344e-09	9.10963e-13	NA
cg02926266	-0.000888512	0.000111864	4.99388e-15	2.36576e-09	9.11357e-13	PARD3B
cg21608519	-0.000847942	0.000106767	5.02433e-15	2.38018e-09	9.16411e-13	NA
cg04902811	-0.00105845	0.000133282	5.04588e-15	2.39039e-09	9.19836e-13	NA
cg04864179	-0.0011085	0.000139638	5.16472e-15	2.44669e-09	9.40984e-13	IRF5
cg09258479	-0.000769093	9.6891e-05	5.19074e-15	2.45902e-09	9.45208e-13	PDZK1IP1
cg13687834	-0.00132298	0.000166691	5.22984e-15	2.47754e-09	9.51806e-13	NA
cg03363653	-0.000458873	5.78212e-05	5.25574e-15	2.48981e-09	9.55996e-13	FAM211A
cg05360958	-0.000798189	0.000100596	5.31352e-15	2.51718e-09	9.65978e-13	MGP
cg21785034	-0.00106778	0.000134592	5.35943e-15	2.53893e-09	9.73791e-13	NA
cg21470711	-0.00119459	0.000150601	5.41443e-15	2.56498e-09	9.83247e-13	PCYT1A
cg02097152	-0.0015319	0.000193139	5.43817e-15	2.57623e-09	9.8702e-13	SLC46A3
cg25623459	-0.000730246	9.20799e-05	5.48057e-15	2.59631e-09	9.94171e-13	TNNI2
cg00846554	-0.000894629	0.000112811	5.49138e-15	2.60144e-09	9.95591e-13	PHACTR1
cg07278165	-0.00119548	0.000150819	5.64755e-15	2.67542e-09	1.02335e-12	NA
cg00742649	-0.00116339	0.000146782	5.67524e-15	2.68854e-09	1.0278e-12	XBP1
cg14666404	-0.0010348	0.000130571	5.71185e-15	2.70588e-09	1.03387e-12	MCF2L2
cg13995854	-0.0011712	0.000147804	5.76061e-15	2.72898e-09	1.04213e-12	NA
cg05655190	-0.00081674	0.000103074	5.76852e-15	2.73273e-09	1.04299e-12	LENG8
cg00868131	-0.000456615	5.76283e-05	5.78514e-15	2.7406e-09	1.04543e-12	NA
cg06430220	-0.000745476	9.41003e-05	5.84291e-15	2.76797e-09	1.05529e-12	ZNF787
cg15554005	0.000937809	0.000118384	5.85964e-15	2.7759e-09	1.05759e-12	NA
cg05264870	-0.00113952	0.000143848	5.86199e-15	2.77701e-09	1.05759e-12	NRP2
cg23594345	-0.0017668	0.00022305	5.89001e-15	2.79028e-09	1.06207e-12	NA
cg05204104	0.0016337	0.000206253	5.90122e-15	2.79559e-09	1.06351e-12	ARL4C
cg01447475	0.00105208	0.000132828	5.9133e-15	2.80131e-09	1.06498e-12	NA
cg14138235	-0.00147069	0.000185681	5.91577e-15	2.80248e-09	1.06498e-12	NA
cg16623710	-0.000218664	2.76081e-05	5.92545e-15	2.80707e-09	1.06615e-12	PRR5
cg23008718	-0.000656299	8.28703e-05	5.95742e-15	2.82221e-09	1.07132e-12	NA
cg24718197	0.000841723	0.000106287	5.96777e-15	2.82712e-09	1.0726e-12	NA
cg05255351	-0.00106669	0.000134711	6.01368e-15	2.84887e-09	1.08027e-12	LPCAT1
cg18684879	0.000935435	0.000118151	6.06341e-15	2.87243e-09	1.08862e-12	NA
cg27009448	0.00108646	0.000137231	6.07395e-15	2.87742e-09	1.08992e-12	CACUL1
cg22824738	-0.00101073	0.000127675	6.10453e-15	2.8919e-09	1.09481e-12	ZNF385A
cg12678686	-0.00160632	0.000202916	6.11346e-15	2.89613e-09	1.0953e-12	MCM2
cg08855742	-0.000603233	7.62025e-05	6.11382e-15	2.8963e-09	1.0953e-12	PROM1
cg14150115	0.00110732	0.000139889	6.13638e-15	2.90699e-09	1.09834e-12	NA
cg07357157	-0.000897015	0.000113321	6.13738e-15	2.90747e-09	1.09834e-12	PEX14
cg13355704	-0.000972486	0.000122863	6.15755e-15	2.91702e-09	1.10135e-12	ANXA4
cg15055101	0.000835279	0.000105529	6.16198e-15	2.91912e-09	1.10155e-12	SH2D3A
cg08400424	-0.00114868	0.000145128	6.1724e-15	2.92406e-09	1.10282e-12	ARHGAP26
cg20095656	0.00115945	0.000146495	6.18768e-15	2.9313e-09	1.10496e-12	PFN3
cg20793071	-0.000679007	8.58011e-05	6.22845e-15	2.95061e-09	1.11164e-12	NA
cg05413628	-0.00148219	0.000187314	6.27046e-15	2.97051e-09	1.11854e-12	CLCN7
cg08351131	-0.00102734	0.000129849	6.32038e-15	2.99416e-09	1.12684e-12	HEXIM2
cg24821554	-0.00125684	0.000158873	6.36004e-15	3.01295e-09	1.1333e-12	GUCY1B2
cg01513913	-0.00113784	0.000143871	6.46646e-15	3.06336e-09	1.15165e-12	NA
cg14609407	-0.00118529	0.000149883	6.49861e-15	3.07859e-09	1.15676e-12	SLPI
cg19274680	0.000673195	8.51408e-05	6.56222e-15	3.10873e-09	1.16745e-12	NA
cg06555468	0.00104016	0.000131555	6.57338e-15	3.11402e-09	1.16881e-12	MAD1L1
cg14276125	-0.00104188	0.000131781	6.59745e-15	3.12542e-09	1.17247e-12	ADRBK1
cg09803764	-0.00114952	0.000145405	6.62149e-15	3.13681e-09	1.17611e-12	LAMB1
cg07986887	0.000980847	0.000124083	6.66707e-15	3.1584e-09	1.18357e-12	NA
cg00699986	-0.00128075	0.000162058	6.75354e-15	3.19936e-09	1.19829e-12	VSX1
cg10266490	-0.00115597	0.000146271	6.75952e-15	3.20219e-09	1.19871e-12	ACOT11
cg11482879	0.00146768	0.000185719	6.77233e-15	3.20826e-09	1.20034e-12	NA
cg26623753	-0.00106083	0.000134242	6.78938e-15	3.21634e-09	1.20272e-12	CAPN12
cg17113968	-0.000691	8.74507e-05	6.82908e-15	3.23515e-09	1.20911e-12	NA
cg24152179	0.00135549	0.000171549	6.83505e-15	3.23797e-09	1.20952e-12	TBX1
cg11690884	-0.00117629	0.000148894	6.90326e-15	3.27029e-09	1.22094e-12	NA
cg21301514	-0.000543017	6.87364e-05	6.91217e-15	3.27451e-09	1.22187e-12	KIF26B
cg25701646	-0.000812165	0.000102853	7.10345e-15	3.36513e-09	1.25501e-12	NA
cg21041472	-0.00142193	0.000180085	7.13238e-15	3.37883e-09	1.25945e-12	HIVEP1
cg03082779	-0.00131901	0.000167054	7.13774e-15	3.38137e-09	1.25973e-12	NA
cg27485596	-0.00163057	0.000206518	7.14958e-15	3.38698e-09	1.26115e-12	ARHGEF7
cg26313955	-0.00117848	0.000149305	7.28492e-15	3.45109e-09	1.28434e-12	CD58
cg06625767	-0.00117602	0.000148998	7.29581e-15	3.45625e-09	1.28558e-12	F12
cg03662398	0.000868111	0.000109991	7.31413e-15	3.46493e-09	1.28813e-12	NA
cg21363811	0.00170885	0.000216543	7.37226e-15	3.49247e-09	1.29768e-12	FAM163A
cg15006864	-0.000630464	7.98978e-05	7.40609e-15	3.50849e-09	1.30294e-12	NA
cg04452203	-0.00143756	0.000182196	7.44479e-15	3.52683e-09	1.30906e-12	NA
cg16572540	-0.000951253	0.000120563	7.44941e-15	3.52902e-09	1.30918e-12	MIR24-2
cg17969683	-0.00128755	0.000163219	7.54138e-15	3.57258e-09	1.32402e-12	ADAM28
cg24304210	-0.00102241	0.000129608	7.5418e-15	3.57278e-09	1.32402e-12	PAK1
cg23895495	-0.00109766	0.000139165	7.59996e-15	3.60034e-09	1.33352e-12	TNS3
cg13562069	0.000620578	7.86807e-05	7.61024e-15	3.60521e-09	1.33462e-12	NA
cg02244175	-0.00100328	0.000127204	7.61573e-15	3.60781e-09	1.33488e-12	NA
cg14085840	-0.000770142	9.76477e-05	7.62984e-15	3.61449e-09	1.33665e-12	NA
cg14172849	-0.00100438	0.000127354	7.65583e-15	3.6268e-09	1.3405e-12	XRCC3
cg07407736	0.000939051	0.000119088	7.72254e-15	3.65841e-09	1.35146e-12	NA
cg27257822	0.000672504	8.53111e-05	7.86393e-15	3.72539e-09	1.37548e-12	EPHB3
cg23989207	-0.00129957	0.000164888	7.94895e-15	3.76566e-09	1.38938e-12	TBCD
cg26363759	-0.00174684	0.000221638	7.95172e-15	3.76698e-09	1.38938e-12	SPSB1
cg22230912	0.00117332	0.000148888	8.01014e-15	3.79465e-09	1.39885e-12	OXNAD1
cg00052684	-0.00101304	0.000128557	8.03711e-15	3.80743e-09	1.40224e-12	FKBP5
cg10421188	-0.000850562	0.000107938	8.03799e-15	3.80785e-09	1.40224e-12	CREB5
cg01301319	0.0008449	0.000107251	8.17889e-15	3.87459e-09	1.42607e-12	HOXA3
cg25618424	-0.000995087	0.000126357	8.33817e-15	3.95005e-09	1.45308e-12	PRDM16
cg08939850	-0.00123628	0.000157008	8.41842e-15	3.98806e-09	1.4663e-12	RPTOR
cg05991401	-0.000466475	5.92443e-05	8.42998e-15	3.99354e-09	1.46723e-12	RAB37
cg01526089	-0.000803649	0.000102067	8.4326e-15	3.99478e-09	1.46723e-12	P2RX1
cg07833951	-0.00107281	0.000136267	8.48939e-15	4.02169e-09	1.47634e-12	NA
cg09695033	-0.00031425	3.99268e-05	8.63109e-15	4.08881e-09	1.5002e-12	CLIP4
cg26311610	-0.000944393	0.000120017	8.74935e-15	4.14484e-09	1.51996e-12	EIF4H
cg06303238	0.00170934	0.000217255	8.81197e-15	4.17451e-09	1.53004e-12	SALL4
cg10505902	-0.000610274	7.75687e-05	8.83606e-15	4.18592e-09	1.53295e-12	PDE4DIP
cg25324068	-0.000818599	0.000104048	8.83797e-15	4.18682e-09	1.53295e-12	NA
cg10471544	-0.000665015	8.45404e-05	8.92307e-15	4.22714e-09	1.54691e-12	NME3
cg09594210	-0.000450787	5.73116e-05	8.96981e-15	4.24928e-09	1.5542e-12	UST
cg07759162	-0.00101553	0.000129157	9.1614e-15	4.34004e-09	1.58657e-12	NA
cg17952939	-0.00126391	0.000160752	9.1792e-15	4.34847e-09	1.58882e-12	NA
cg13185177	-0.000958955	0.000121967	9.18677e-15	4.35206e-09	1.58931e-12	GP5
cg08402433	-0.000745337	9.48035e-05	9.21922e-15	4.36743e-09	1.59409e-12	CARD11
cg10670430	-0.000900179	0.00011451	9.2713e-15	4.3921e-09	1.60226e-12	MFI2
cg26154999	-0.000843991	0.000107363	9.27799e-15	4.39527e-09	1.60259e-12	FAM124B
cg06069616	-0.000890343	0.000113263	9.29386e-15	4.40279e-09	1.60449e-12	EVA1C
cg21686577	0.000759069	9.65661e-05	9.31038e-15	4.41061e-09	1.60651e-12	SRRM3
cg07705835	-0.000642509	8.17409e-05	9.33101e-15	4.42039e-09	1.60924e-12	IL17RC
cg24990317	-0.00104384	0.000132813	9.38737e-15	4.44709e-09	1.61812e-12	NCOR2
cg26256521	-0.000755851	9.61712e-05	9.39318e-15	4.44984e-09	1.61828e-12	NA
cg23246821	-0.00107951	0.000137382	9.51539e-15	4.50774e-09	1.63849e-12	TM4SF1
cg02152631	0.000542855	6.90991e-05	9.62716e-15	4.56068e-09	1.65687e-12	NA
cg06252985	-0.000285578	3.63563e-05	9.71339e-15	4.60153e-09	1.67085e-12	PC
cg03242471	-0.000522808	6.65585e-05	9.72338e-15	4.60627e-09	1.6717e-12	NA
cg10714509	-0.00112236	0.000142893	9.74687e-15	4.6174e-09	1.67488e-12	NA
cg15526708	-0.000403575	5.13854e-05	9.79478e-15	4.64009e-09	1.68224e-12	TGFBR1
cg06366107	-0.000608523	7.74875e-05	9.84723e-15	4.66494e-09	1.69037e-12	ZBTB7B
cg16300030	-0.00094618	0.00012049	9.87785e-15	4.67944e-09	1.69475e-12	HLA-DMB
cg10025200	-0.000718724	9.15331e-05	9.93029e-15	4.70429e-09	1.70287e-12	SLC43A2
cg18365406	0.00131615	0.000167627	9.95854e-15	4.71767e-09	1.70684e-12	LPPR2
cg18638581	-0.00127846	0.000162841	1.00096e-14	4.74186e-09	1.71471e-12	HK2
cg09281220	-0.000763567	9.72645e-05	1.00541e-14	4.76292e-09	1.72144e-12	NA
cg18979623	-0.00128131	0.00016322	1.00713e-14	4.77108e-09	1.7235e-12	ZBTB46
cg01362515	-0.000461427	5.87802e-05	1.00831e-14	4.77668e-09	1.72463e-12	KRT17
cg13921420	-0.000930711	0.000118569	1.01203e-14	4.79429e-09	1.7301e-12	NA
cg07106169	-0.000724541	9.23097e-05	1.01605e-14	4.81333e-09	1.73608e-12	NA
cg17615115	-0.000821331	0.000104656	1.02457e-14	4.85371e-09	1.74974e-12	NA
cg07248440	-0.00104944	0.000133725	1.02582e-14	4.85962e-09	1.75097e-12	XYLT1
cg09067506	-0.000625035	7.96466e-05	1.027e-14	4.8652e-09	1.75209e-12	NA
cg13565499	-0.00129081	0.000164491	1.02905e-14	4.87491e-09	1.75468e-12	NA
cg21574822	-0.00125826	0.000160349	1.03145e-14	4.88628e-09	1.75787e-12	NA
cg27353619	-0.000617921	7.87565e-05	1.03971e-14	4.92542e-09	1.77105e-12	NFIA
cg16205352	0.00117323	0.000149549	1.04642e-14	4.95722e-09	1.78157e-12	PRPH
cg15920669	-0.000671475	8.56006e-05	1.05302e-14	4.98849e-09	1.79112e-12	NA
cg04494051	-0.000625987	7.98019e-05	1.05311e-14	4.9889e-09	1.79112e-12	NA
cg25083763	-0.000459609	5.86014e-05	1.06354e-14	5.03833e-09	1.80794e-12	IQGAP2
cg25370658	0.000546465	6.96891e-05	1.07563e-14	5.09557e-09	1.82755e-12	NA
cg27149973	-0.000622664	7.94157e-05	1.08289e-14	5.13001e-09	1.83852e-12	MGAT5B
cg19605623	-0.00126522	0.000161369	1.08319e-14	5.1314e-09	1.83852e-12	SCHIP1
cg22127848	-0.000940425	0.000119982	1.10381e-14	5.22908e-09	1.87256e-12	NA
cg14691388	0.000638182	8.14295e-05	1.11044e-14	5.26051e-09	1.88285e-12	KCNK9
cg19320820	-0.00126189	0.000161024	1.11513e-14	5.2827e-09	1.88983e-12	AFF1
cg14691671	-0.00105787	0.000134996	1.11784e-14	5.29554e-09	1.89346e-12	NA
cg14435550	-0.00109658	0.000139938	1.11924e-14	5.30218e-09	1.89487e-12	NA
cg21727223	-0.00124467	0.000158872	1.13424e-14	5.37326e-09	1.9193e-12	NA
cg24401737	-0.000691649	8.82857e-05	1.13598e-14	5.38147e-09	1.92125e-12	CASP10
cg16874077	0.000634922	8.10469e-05	1.13773e-14	5.38978e-09	1.92324e-12	FSCN3
cg00534318	-0.000603167	7.69943e-05	1.13846e-14	5.39323e-09	1.92349e-12	NA
cg25363679	0.00105185	0.000134286	1.14706e-14	5.43398e-09	1.93704e-12	PTPRB
cg18471664	-0.00125146	0.000159834	1.17448e-14	5.56385e-09	1.98233e-12	NA
cg23916646	-0.000770409	9.84273e-05	1.19763e-14	5.67356e-09	2.02039e-12	VWA7
cg04701181	-0.0006427	8.21279e-05	1.21192e-14	5.74126e-09	2.04346e-12	NA
cg25776343	-0.00120557	0.000154083	1.22515e-14	5.80392e-09	2.06464e-12	NA
cg11355029	-0.000750292	9.58951e-05	1.22573e-14	5.80665e-09	2.06464e-12	MLLT1
cg00605777	-0.000826293	0.000105634	1.24285e-14	5.88777e-09	2.09243e-12	SEMA4C
cg12554483	0.00105851	0.000135341	1.25368e-14	5.93908e-09	2.10959e-12	VENTX
cg10050397	-0.000530747	6.78628e-05	1.25567e-14	5.94849e-09	2.11187e-12	C11orf88
cg27198696	-0.000670516	8.57414e-05	1.26199e-14	5.97844e-09	2.12143e-12	LY6G6E
cg25137968	0.00135644	0.000173462	1.26588e-14	5.99689e-09	2.1269e-12	HIST2H2BA
cg10593219	-0.000984816	0.000125943	1.26843e-14	6.00897e-09	2.13011e-12	TBATA
cg20907614	-0.00117974	0.000150885	1.27518e-14	6.04091e-09	2.14035e-12	NA
cg21019522	-0.000842303	0.00010773	1.27713e-14	6.05016e-09	2.14254e-12	NA
cg22807449	-0.000880704	0.000112645	1.27928e-14	6.06036e-09	2.14469e-12	HOXB2
cg16207263	-0.00101135	0.000129356	1.2797e-14	6.06234e-09	2.14469e-12	NA
cg09069579	-0.00016824	2.15215e-05	1.29021e-14	6.11213e-09	2.16122e-12	NA
cg24091474	-0.00101826	0.000130259	1.29102e-14	6.11595e-09	2.16148e-12	TYROBP
cg12465678	-0.00155564	0.000199014	1.29577e-14	6.13846e-09	2.16834e-12	FGR
cg02858132	-0.00117885	0.000150862	1.32175e-14	6.26154e-09	2.21071e-12	STAG1
cg14377059	-0.00095557	0.000122293	1.32443e-14	6.27422e-09	2.21407e-12	NA
cg00055073	-0.00085159	0.000108988	1.32641e-14	6.28363e-09	2.215e-12	NA
cg00547143	0.000706081	9.03658e-05	1.32646e-14	6.28386e-09	2.215e-12	GAL
cg02329670	-0.000672684	8.60922e-05	1.32698e-14	6.28631e-09	2.215e-12	NA
cg05316065	-0.000880201	0.000112652	1.328e-14	6.29115e-09	2.21559e-12	GSDMC
cg04529938	-0.000732785	9.37922e-05	1.33374e-14	6.31832e-09	2.22404e-12	SLC16A5
cg19564512	-0.000731461	9.36246e-05	1.33527e-14	6.32559e-09	2.22548e-12	NKG7
cg18504218	-0.000227723	2.91481e-05	1.33623e-14	6.33013e-09	2.22597e-12	C19orf12
cg17288288	0.000893151	0.000114339	1.34794e-14	6.38561e-09	2.24435e-12	DLEU7
cg21480743	-0.000517483	6.62526e-05	1.3548e-14	6.4181e-09	2.25464e-12	KLLN
cg07283659	-0.000227027	2.90676e-05	1.3594e-14	6.43991e-09	2.26117e-12	NA
[truncated: 42,545 more rows]

## Sheet: 3
Name	AddressA_ID	MAPINFO	SourceSeq	Chromosome_36	Coordinate_36	Strand	UCSC_RefGene_Name	UCSC_RefGene_Accession	UCSC_RefGene_Group	UCSC_CpG_Islands_Name	Relation_to_UCSC_CpG_Island	Prediction model
cg00153101	40612417	2431753	AGGAGAGAGTCAGCACTGGGCCTGGGCAGGCCCCTCCTGCTGTGTGTGCG	1	2421613	F	PLCH2	NM_014638	Body	chr1:2433648-2434065	N_Shore	Ultrasound
cg00602416	74735485	21797819	GGCGGAGGGGTCCCGGGCTCCCCTCTTCGGTCACAGGCTGCTGGGGGTCG	10	21837825	F	NA	NA	NA	chr10:21797632-21799341	Island	Ultrasound
cg00711496	56622375	50191497	TTCAAGGGCCAGCTGTGCGAGCTGTCCTGCTCCACCGACTACCGGATGCG	19	54883309	R	C19orf76;PRMT1;PRMT1;PRMT1	NM_001101340;NM_198318;NM_198319;NM_001536	TSS1500;Body;Body;Body	chr19:50191330-50191559	Island	Ultrasound
cg00988056	37707449	106374554	AAGAAGATAAGCTCCAGACCCCCAGGCCCGGGACCTGCCTTGCTGCTACG	14	105445599	F	NA	NA	NA	NA	NA	LMP
cg01190109	19616389	208689903	ACCCCCATTCCAGTTGACGGCTTTTTAAGTACTTTGTGGCCTTCCTGCCG	2	208398148	R	PLEKHM3	NM_001080475	3'UTR	NA	NA	Ultrasound
cg01281797	51756313	151138249	ATTGCAAGAATTTGTAGTACACCTTCCACTCAGAGATCCTCAAAGGTCCG	1	149404873	R	LYSMD1;SCNM1;LYSMD1;LYSMD1	NM_001136543;NM_024041;NM_212551;NM_212551	1stExon;TSS1500;5'UTR;1stExon	NA	NA	Ultrasound
cg01635555	52684420	73101264	AACTTACAGTCTTCAGGGAAGGGCTTCCTGCCAACTGGAACAGTGGTGCG	16	71658765	R	NA	NA	NA	chr16:73099812-73100791	S_Shore	Ultrasound
cg01833485	45777311	216860692	CGCTGTCAGCAAGCAGCGGGGAGCTGTTGAGTTGTTACTACATTTGATTT	1	214927315	F	ESRRG;ESRRG;ESRRG;ESRRG;ESRRG	NM_206594;NM_001438;NM_206595;NM_001134285;NR_024099	5'UTR;Body;5'UTR;5'UTR;Body	NA	NA	LMP
cg02324006	46642345	1080034	CCAGATGCTGTGTGAGAGCAGCAAGCTGTATGACCCAGGCCAGCAGTACG	19	1031034	R	HMHA1	NM_012292	Body	chr19:1079682-1081937	Island	Ultrasound
cg02405476	16683372	44441818	CGGGCAAGGAAGAGATGCTAAAGCCTGGGGAATTAAGAACATGCCAGAAT	20	43875225	F	UBE2C;UBE2C;UBE2C;UBE2C;UBE2C;UBE2C;UBE2C;UBE2C	NM_181801;NM_181801;NM_181802;NM_181802;NM_007019;NM_181800;NM_181803;NM_181799	1stExon;5'UTR;1stExon;5'UTR;Body;Body;Body;Body	chr20:44440946-44441655	S_Shore	LMP
cg02567958	38620415	37962818	CGGTGAGGGCCTGGGCCATCTTGGCCCACTTTTCAGAGGCTGAGGCTGAG	22	36292764	F	CDC42EP1	NM_152243	Body	chr22:37962481-37962819	Island	LMP
cg02642822	32717485	46666926	AGCGCTGTGCTCCCCATCCCAGAGAAGCCTGATGAAGCCAAAGATAACCG	17	44021925	R	LOC404266;LOC404266	NR_033201;NR_033202	TSS1500;TSS1500	chr17:46669434-46669811	N_Shelf	Ultrasound
cg02654940	38759371	34206400	CGGGCTTATTACAAAGTGAGGGATTGGGGTTAGGCCCTAAATGTAGTTCC	6	34314378	F	HMGA1;HMGA1;HMGA1;HMGA1;HMGA1;HMGA1	NM_145903;NM_145899;NM_002131;NM_145901;NM_145902;NM_145905	5'UTR;5'UTR;5'UTR;5'UTR;5'UTR;TSS200	chr6:34202567-34206193	S_Shore	LMP
cg02902412	37730399	77087900	CGCTAACCACGGAGAGCACACTATCCATGGAGAGCACGCTAACCATGGAG	18	75188888	R	ATP9B	NM_198531	Body	chr18:77087463-77088162	Island	LMP
cg03050022	16796474	55559759	GCCCATTAAAAGCAAAAGCTGATTATCACAAGAACCATTATTTATTTGCG	15	53347051	F	RAB27A;RAB27A;RAB27A;RAB27A	NM_183234;NM_183236;NM_004580;NM_183235	5'UTR;5'UTR;5'UTR;5'UTR	NA	NA	LMP
cg03098721	13731355	84464084	TTGCTCTGTTGGATGCCTGACTCATGCCATCATCCACTTATATCACATCG	1	84236672	F	TTLL7	NM_024686	5'UTR	chr1:84464223-84465232	N_Shore	Ultrasound
cg03108070	69757501	33245490	CGCGCAGCCCGCCCCACGAAGCCCGAATGGCGTTTCTCTGGTTCAGGTTC	6	33353468	R	B3GALT4	NM_003782	1stExon	chr6:33244677-33245554	Island	LMP
cg03281561	21681340	159942181	CGGGGGCAGAGCTTAACTACACCATGTAGATGTGCCTGCCAGTCAGGGAC	3	161424875	F	LOC401097	NM_001168214	TSS1500	chr3:159942916-159944431	N_Shore	Ultrasound
cg03337084	55630407	31646061	CGGGATATGAGGAGAGCGGTTTGACATAACATTCAGATTCAGAAGGAAGT	6	31754040	F	LY6G5C	NM_025262	Body	chr6:31649081-31649373	N_Shelf	Ultrasound
cg03507326	42732335	2801952	CTGTATGTGCCGCTTCACCGGTATCACGTCCTGGGTCTGGTGGGACCCCG	16	2741953	R	LOC100128788;SRRM2	NR_027275;NM_016333	Body;TSS1500	chr16:2801913-2803409	Island	Ultrasound
cg03679544	43793503	155537972	CGGGAGCCTGCCTGCTCTAGAAAGGCACCGGGTTACCACAGACGTGGAGA	6	155579664	R	TIAM2;TIAM2	NM_012454;NM_001010927	Body;TSS200	chr6:155539975-155540193	N_Shelf	LMP
cg03710860	34747356	62592735	CACTGGCCTGCCTATGCATTGCAGGGGGCCCACCTGGCAGGGAAGTACCG	20	62063179	F	ZNF512B	NM_020713	Body	chr20:62593793-62594966	N_Shore	Ultrasound
cg03729251	65644327	151501035	GAGACTGGTGGCGGGGATAGAGGGTGCGGAGCTTTCCCGCCCCACTCTCG	4	151720485	F	LRBA	NM_006726	Body	chr4:151500763-151501299	Island	Ultrasound
cg03773820	70808367	6264959	GGTGACTCTCCCTGTGTGTGGCTAGTCAGTGCTGACAGGGCCTTAGACCG	8	6252367	R	MCPH1	NM_024596	Body	chr8:6263582-6264293	S_Shore	Ultrasound
cg03963689	23718405	17739407	CGGGAGATTTTTGTGTTCCCTAAAAGAGGGGGTACCCAGGTCTGTCTGTA	17	17680132	F	SREBF1;SREBF1	NM_004176;NM_001005291	Body;Body	chr17:17739511-17740525	N_Shore	Ultrasound
cg04347477	50796333	125002007	AGGTGGCGCTTGGCTCGGTGCCCATGTCTGGTTTGAAATCAGCGCCACCG	12	123567960	F	NCOR2;NCOR2	NM_006312;NM_001077261	5'UTR;5'UTR	chr12:125002006-125002433	Island	LMP
cg04411893	55673459	185300709	TCTCAGTCAGAATCTCAGGACCCCATCAGCAAACAATAACTCATGAATCG	3	186783403	F	NA	NA	NA	chr3:185303822-185304497	N_Shelf	LMP
cg04451175	64633473	16860088	ATTCCTGCACTTGGCCAAAGCCAGCCAGCAACTTCGAGGAGGTGCAGTCG	8	16904459	R	FGF20	NM_019851	TSS1500	chr8:16859044-16859452	S_Shore	LMP
cg04685228	13633486	172462626	CGCAGTCTGTTAGGCAACTCCATGCTTTACGTTTCCAGCAGGAGGGCCAC	5	172395232	F	NA	NA	NA	NA	NA	LMP
cg04923532	61624506	4478627	CTTGCCCATGGCAGGTTATGAGCTCACTTGGGGAACAAGACAGCTAACCG	16	4418628	F	DNAJA3;DNAJA3	NM_001135110;NM_005147	Body;Body	chr16:4475429-4476330	S_Shelf	LMP
cg05053327	14810368	40837383	TCATGTGCAGCAGCAGGTGTGCCCCCTCCAGCTCGAGCGTCACGTAGTCG	17	38090909	F	CNTNAP1	NM_003632	Body	chr17:40837022-40837525	Island	Ultrasound
cg05544807	58648365	25475916	ACTCTGGGCCTTCCCTGGATTTCTCATTTTCCTGTTTGCAAGGTTGGTCG	2	25329420	R	DNMT3A;DNMT3A;DNMT3A	NM_022552;NM_153759;NM_175629	Body;TSS1500;Body	chr2:25475706-25475928	Island	LMP
cg05877497	37631320	66667946	CGCCCGGCCCCTCTCGAGATGAATTTATTTCCCCGGGATCTTGTCCCGGA	2	66521450	R	MEIS1	NM_002398	Body	NA	NA	Ultrasound
cg06143732	61616311	129912803	TCCCCTGGTGATTTTCCCCATTCCCTTGGGACACAGCGGAGGGGGCAGCG	7	129700039	F	CPA2	NM_001869	Body	NA	NA	LMP
cg06243458	67700377	17679422	AGAGGCTATGGGCAGGGCACTGACAACGTCAGTTGTGCTTCCCCAAAACG	20	17627422	R	BANF2;BANF2;BANF2	NM_001014977;NM_178477;NM_001159495	TSS1500;TSS1500;Body	NA	NA	LMP
cg06753281	15644411	6086652	AGGGTGTCTTTGGGGTCAGCTCACCCCAGGCTGAGGCCAATCCCTAGGCG	1	6009239	F	KCNAB2;KCNAB2	NM_003636;NM_172130	5'UTR;5'UTR	chr1:6086244-6086494	S_Shore	Ultrasound
cg06813862	29615350	89346059	GAGCTATCAAGCAATAAAACTTCTCCCAGGGTGAGCAGGAAACACCAACG	12	87870190	R	NA	NA	NA	NA	NA	LMP
cg06897661	36609305	50322074	CTCGTTGAGGAAGTAGCGCCCCTTGGCTGGCATCCTCCACCCTTGGCACG	16	48879575	F	ADCY7;ADCY7	NM_001114;NM_001114	5'UTR;1stExon	NA	NA	LMP
cg07106169	54684474	95740362	CCACAGACCAAGCAGAATTTCCCAGCTGGGCGCCTGGGGACTGGGGATCG	2	95104089	F	NA	NA	NA	chr2:95742594-95742918	N_Shelf	Ultrasound
cg07562120	46667441	1614570	CGCTATCCCCTCAGCTCTAAGGTTTCCGAGTCTCTGCAGCCGTGTGTGGC	19	1565570	R	TCF3;TCF3	NM_003200;NM_001136139	Body;Body	chr19:1614308-1614599	Island	LMP
cg07676709	14694452	46673442	ACTCACTTGATGTTTCCTGGAAGCAGAGCAAAATGCTCTTGTCCCTGTCG	17	44028441	F	LOC404266;LOC404266;LOC404266;LOC404266;HOXB6;LOC404266	NR_033203;NR_033205;NR_033204;NR_033201;NM_018952;NR_033202	Body;Body;Body;Body;3'UTR;Body	chr17:46673532-46674181	N_Shore	Ultrasound
cg07738730	21758473	47077165	CCCCAGCTGGATTTTCCAAAGAATATGCCTTGGCTGTACTATCCTTTTCG	17	44432164	R	IGF2BP1;IGF2BP1	NM_006546;NM_001160423	Body;Body	chr17:47072820-47076042	S_Shore	LMP
cg07749613	11632408	97073539	CGGTCCCAGTGTGCCAGCCAAAAGCAAGCCTTTCACGCCCAGACTCAGCC	2	96437266	F	NA	NA	NA	NA	NA	LMP
cg07788865	37648488	30101042	CGTGCAGAAGAGACAAACAGTGAGAATCTCTGTGAGTTTACTCAGGTGGG	10	30141048	F	NA	NA	NA	NA	NA	Ultrasound
cg07816074	34741455	8201560	CGCCTCAGCCTCACCCGGCACCGCAGTGGCTATAACTGGCCACTCTGATG	4	8252460	F	SH3TC1	NM_018986	5'UTR	NA	NA	LMP
cg07835443	21619349	89734986	CTGAACAGCTGTGCCCTAGCTCGTAGCAGTGGCACTCCAGGAAGGGGGCG	16	88262487	R	C16orf55	NM_153025	Body	chr16:89734985-89735189	Island	Ultrasound
cg08326019	24681458	11472261	CGCCCCGGGTGCTGTTGGAAGCTCTCGCTCCACGCCCCGACCTGTTGGAA	19	11333261	F	LPPR2;LPPR2	NM_022737;NM_001170635	Body;Body	chr19:11471905-11472299	Island	Ultrasound
cg08620426	72668303	29607030	CGCTCGCACCCCAGGGCACCAGCCCCCACCACCCACACTGCAGGTCCTTG	16	29514531	R	NA	NA	NA	chr16:29605964-29606945	S_Shore	Ultrasound
cg08654091	31752314	227015418	CGGCACCAGTTCTGAGAGCAGGCGCCCAGGCCCCACCCTCAGCGCTTCCC	1	225082041	R	NA	NA	NA	NA	NA	LMP
cg08942051	71728471	195914092	GATTTACACAGAGCTGCACTGGCATGGCGGGGACTGCCCATCCCGCTGCG	3	197398489	F	NA	NA	NA	NA	NA	LMP
cg08943494	31765483	36422615	GGTGACAGTTCAGCTTCACCTCTAGGACCAGAAGGTTCCGAATGCCCTCG	11	36379191	F	PRR5L;PRR5L;PRR5L;PRR5L;PRR5L	NM_024841;NM_001160167;NM_001160169;NM_001160169;NM_001160168	5'UTR;5'UTR;1stExon;5'UTR;Body	NA	NA	LMP
cg08965235	52792491	65325158	GTCTCAAGGGCCAGTGTCGGGACAGTTGTCAGCAGGGCTCCAACATGACG	11	65081734	F	LTBP3;LTBP3;LTBP3;LTBP3	NM_001164266;NM_001130144;NM_021070;NM_001164266	1stExon;1stExon;1stExon;5'UTR	chr11:65325081-65326209	Island	LMP
cg09447786	19614420	1594089	ACTTTGGGGGTAATCTGTGTGGTCTCGGCCTCGCGCCCTCCAGGCCTGCG	4	1564048	F	NA	NA	NA	chr4:1595293-1595539	N_Shore	Ultrasound
cg10107671	57694358	647289	AGGTGTGACCGAAGCGTGGGGCAGAGGCGCTGGGCCCTGGCGCTTTAACG	19	598289	R	NA	NA	NA	chr19:645890-648623	Island	Ultrasound
cg10308785	53756426	46673625	CGCCCCCGCCCGCACAGCTCCCGGCGGGTGCTCTGAGGCCTCACTACTCG	17	44028624	R	LOC404266;LOC404266;LOC404266;LOC404266;HOXB6;LOC404266	NR_033203;NR_033205;NR_033204;NR_033201;NM_018952;NR_033202	Body;Body;Body;Body;3'UTR;Body	chr17:46673532-46674181	Island	Ultrasound
cg11124260	13771446	79709078	CGGCCCAGCCGCCACTGCCTCCTGAGAACTCCTCCGGATGCCTGCAGGCT	10	79379084	F	NA	NA	NA	NA	NA	Ultrasound
cg11294761	30673407	80275530	CGGGCCCACAGCACCACCCTGGTCTGAGGCACCGCCTCCAGGAAGCCCTC	17	77868819	R	CD7	NM_006137	TSS200	chr17:80277118-80277833	N_Shore	Ultrasound
cg11352146	31690396	65192550	AACACTAACAACTTACTATTATTAATTAGTATTTTCTTGGCTCACCCACG	11	64949126	F	NEAT1	NR_028272	Body	chr11:65190824-65191058	S_Shore	LMP
cg11864574	70676402	22635028	GTGTCAGGTTGAAAGTCGAGGCCCTAGGAATTGCCTGGAGTCATTTTACG	10	22675034	R	SPAG6;SPAG6	NM_012443;NM_172242	Body;Body	chr10:22634000-22634862	S_Shore	Ultrasound
cg12064202	24673426	31038842	CGGTTTGCAAGAGGGCTTTGCATTCTCTGGGACTGGTAGGGGCTTACAGG	6	31146821	R	NA	NA	NA	NA	NA	LMP
cg12564453	58670508	56995840	CGGGCTCCAGGCTGAACGGCTCGGGCCACTTACACACCACTGCCTGATAA	16	55553341	F	CETP;CETP	NM_000078;NM_000078	5'UTR;1stExon	NA	NA	Ultrasound
cg12587615	57756343	11472397	CGCCTCCTGAGCCAGTAATGCGAGGGAAACTGTTGGCTCTACCCTATGGC	19	11333397	F	LPPR2;LPPR2	NM_022737;NM_001170635	Body;Body	chr19:11473094-11473354	N_Shore	LMP
cg12880227	22704392	52208868	AAGCCCCATAGACTGATTCAGGAAGATAAACTGAGGCTCAAGGAATTTCG	20	51642275	R	NA	NA	NA	chr20:52209590-52211360	N_Shore	Ultrasound
cg12999267	39645503	94376970	CGTGGTGAGTCATCTAATGTGTAAGTCAAGCTACCAGCTAGAATTAATCT	12	92901101	F	NA	NA	NA	NA	NA	Ultrasound
cg13036381	32727312	159942495	CGACAAGCCCCCACTGAGTCCGAAGCACAGAGCAAAGATTTGGGTTGCCG	3	161425189	F	LOC401097	NM_001168214	TSS1500	chr3:159942916-159944431	N_Shore	LMP
cg13066703	57712477	211526705	CGCTCTTCCAACCGCTCCACAAACTGGTACTCTATACTGGGCTCAAAGTC	1	209593328	R	TRAF5;TRAF5;TRAF5	NM_004619;NM_145759;NM_001033910	Body;Body;Body	NA	NA	LMP
cg13433246	14712329	22568074	ATTCCTGCATTAAAGACCTTCTATGACCCCGAATATCAGTTGGTTACTCG	10	22608080	R	NA	NA	NA	NA	NA	Ultrasound
cg13641317	29793395	127255552	AATCAGATCTGCCTGTCGCCGTGAGCTTTGTGTCTGCCTGGATTGGTGCG	3	128738242	R	NA	NA	NA	NA	NA	Ultrasound
cg13733403	31781353	6528291	CGGGCCTCACACGTGGAGTACCCAAACCGTATATAGGAAGTGTTTAGCAT	19	6479291	F	NA	NA	NA	chr19:6530826-6531552	N_Shelf	Ultrasound
cg13959344	71684375	32901642	CGGTGGCTCTGAAGAGATGTGTGCTCACCAGCATGAGGGTCTTCAGAATA	6	33009620	F	NA	NA	NA	NA	NA	Ultrasound
cg13982823	16693437	31040574	GTGTAACGCAATCAGAGACCTTTGAGGGGCTCGAGGCTCGGCGGCTTCCG	13	29938574	F	HMGB1	NM_002128	TSS1500	NA	NA	Ultrasound
cg14015656	74622411	100070142	CGGCTGGGGAACGTCGACTTAGGGTTTTAACTTTCAACGAAACGATGAAA	9	99109963	R	KIAA1529	NM_020893	Body	chr9:100069890-100070351	Island	LMP
cg14276580	48608443	40527020	CGGGGGATTGAGAGAGAAAGACTGAGTGCCCTGCAGGAAAGAATTCAGAA	13	39425020	F	NA	NA	NA	NA	NA	Ultrasound
cg14427590	40737493	60695089	GAAACTTCTTTGCAAAGCACAAGTGCTAGAGCCCCTTCTCTCTGCTATCG	17	58048821	F	NA	NA	NA	NA	NA	LMP
cg14499274	62674320	136705398	TGCACTCAGCACTTGGGGCTTCTCTGCTTCCTGTGCGGACATCTGCTTCG	9	135695219	F	VAV2;VAV2	NM_001134398;NM_003371	Body;Body	NA	NA	LMP
cg15016701	64787426	63211683	CGGCCAAGACCATCAGCAGGGGAGAGGAAAGCTGATTATCTTTCTCAGCA	12	61497950	R	PPM1H	NM_020700	Body	NA	NA	LMP
cg15035133	66771391	37962637	CCCGCAGCTTCCTGGCCAAGAAGCTGCAGCTGGTGCGGAGGGTGGGGGCG	22	36292583	R	CDC42EP1	NM_152243	Body	chr22:37962481-37962819	Island	Ultrasound
cg15131146	53704361	26101755	CGGGCCCAGAGCAGACCCCTGCCTGCAGCCCGGCTGCTCTGCAGGTGTCC	1	25974342	F	MAN1C1	NM_020379	Body	chr1:26097904-26098107	S_Shelf	Ultrasound
cg15165154	39665506	139041014	CCACATGGGAGCTGTGTGTGCATGGTGCATGTGACCGAGTCTGTACCACG	5	139021198	F	CXXC5	NM_016463	5'UTR	chr5:139040819-139041028	Island	Ultrasound
cg15626350	74648418	152130207	CGGGACACCTACAAATTTCCGGCTGTCAGAAGTCACATGCCAGCAATCCG	6	152171900	R	ESR1;ESR1;ESR1;ESR1	NM_001122740;NM_001122741;NM_000125;NM_001122742	Body;Body;Body;Body	chr6:152128822-152129771	S_Shore	Ultrasound
cg15908709	51693505	46676215	AACATCGTTTTTCCTGTTTATCAGATCTGCTCTGTCTCCTCCAAGCCTCG	17	44031214	R	LOC404266;LOC404266;LOC404266;LOC404266;HOXB6;LOC404266	NR_033203;NR_033205;NR_033204;NR_033201;NM_018952;NR_033202	Body;Body;Body;Body;5'UTR;Body	chr17:46675044-46675589	S_Shore	Ultrasound
cg16187883	54789305	76448191	AAGCCAGTTCACGGCACGCCTGCTCCGGAAAGCTGTTATTCCTTCTCTCG	14	75517944	R	TGFB3	NM_003239	TSS200	chr14:76448623-76449389	N_Shore	Ultrasound
cg16348385	38809478	30106822	CGGCTCTGGGAGTGCCTCGCATGTGTGTGGCCCAGGTCCTGACAGCCCAC	16	30014323	R	YPEL3;YPEL3;YPEL3	NM_031477;NM_001145524;NM_031477	1stExon;5'UTR;5'UTR	chr16:30107511-30107875	N_Shore	LMP
cg16536918	69619398	3065403	TGCTTGGTGGCTCTGTGCTGCTGCCTCTGCTGGCTGCCTATTTATGTCCG	20	3013403	R	AVP	NM_000490	TSS200	chr20:3063005-3064146	S_Shore	Ultrasound
cg17022232	54745418	32908239	CGCACATATTTATGAAGCACTTGCTGCATGCAAGGCACTGTGCTAGGAGC	6	33016217	F	HLA-DMB	NM_002118	Body	NA	NA	Ultrasound
cg17094065	50691436	53443584	CGGGGGTGGGGGCAGAATCTCAAGACCATGGATCCCTGCAGATCCCTGGA	12	51729851	F	TENC1;TENC1;TENC1	NM_170754;NM_198316;NM_015319	TSS1500;5'UTR;Body	chr12:53441384-53441706	S_Shore	LMP
cg18183624	59802316	47076904	ACCTTAAAATCTTTGAAGAGTTCAGACTCATGGCGATTTCTGCAACTTCG	17	44431903	R	IGF2BP1;IGF2BP1	NM_006546;NM_001160423	Body;Body	chr17:47072820-47076042	S_Shore	LMP
cg18217136	64681471	36157651	CGGACTGAGGGGGAAGATCAAGTTCGGCTTTGAGAAGTTAAGTTTGAAAT	20	35591065	F	BLCAP;BLCAP	NM_001167820;NM_006698	TSS1500;TSS1500	chr20:36156022-36156669	S_Shore	LMP
cg18623216	32799475	155421970	CGCAGGCATTTTCTGGTGGACAACAGTGTGTTTCATGGTAAGCTGTCTCT	3	156904664	R	PLCH1;PLCH1	NM_014996;NM_014996	5'UTR;1stExon	NA	NA	LMP
cg18954401	40605360	81124767	CGGTGGATGTTCTCGCGTGTTTATTCCTGCAGGTGGCTTAACTGTGCTTG	4	81343791	R	PRDM8;PRDM8	NM_020226;NM_001099403	3'UTR;3'UTR	chr4:81124468-81124845	Island	LMP
cg19057830	55649508	77165673	GAGTTTCTGGGAACTGCACACTCCTGGGGCAACCCGGGAGAAATAACCCG	10	76835679	F	C10orf41;C10orf41	NR_024421;NR_024422	Body;Body	chr10:77155128-77169600	Island	Ultrasound
cg19439123	29637419	17687621	CGCTTCCCTGCCTTTGACACCCCCTCGCTGCAGCCATTCTGACAGCCGGG	17	17628346	R	RAI1	NM_030665	5'UTR	chr17:17685016-17687240	S_Shore	Ultrasound
cg19875532	64757488	135052004	GGGGGGCGGGGGCGGGGGGCTTGGCAAATCATCGAGACTTTCAGTGAGCG	10	134901994	F	VENTX	NM_014468	Body	chr10:135048797-135052077	Island	Ultrasound
cg20272935	57755430	67765720	CGGCTCTGGTGGGCAAGACACAGGGCCCTGTAGGAGTAAGTAGTTAGGAC	11	67522296	R	UNC93B1	NM_030930	Body	chr11:67764918-67765256	S_Shore	LMP
cg20301308	14761389	65534742	CGCTGATCTGTGAAAGGCACCAGAAAATAAATGTAAAAACCATACAGTGG	1	65307330	R	NA	NA	NA	chr1:65532161-65533212	S_Shore	Ultrasound
cg20303561	10711497	91881497	CGCCAATGGAATCCAGTAATTTTCAGGGTCTAACAGAATGAGGGGAGAGT	14	90951250	F	CCDC88C	NM_001080414	Body	chr14:91883361-91883566	N_Shore	Ultrasound
cg20377955	72714507	20827825	GTATCTATTAACATGCACACACACTCATAGACAGATCTCTGGCCCAATCG	7	20794350	F	SP8;SP8	NM_182700;NM_198956	TSS1500;TSS1500	chr7:20830567-20830817	N_Shelf	Ultrasound
cg20666386	70618429	46367100	CCCCTTGTACCTACTGTGTCTGGGGTGCCTCTGATGGGATCTGTGGCACG	11	46323676	F	DGKZ;DGKZ	NM_201533;NM_201532	1stExon;Body	chr11:46366876-46367101	Island	LMP
cg20816447	63807484	15480781	CGTGTACTGCCATCTACTGCCCATCATAGTCCATGGCCTTCAATGAAGCA	4	15089879	R	CC2D2A;CC2D2A;CC2D2A	NM_001080522;NM_001164720;NM_020785	Body;Body;Body	NA	NA	Ultrasound
cg21081878	58782310	38334730	CAGCTTTAATATCTCTAGACCACTGTTTTCAAGCCATGAATTCTGAAACG	21	37256600	R	HLCS	NM_000411	5'UTR	chr21:38338384-38338904	N_Shelf	LMP
cg21143441	32766506	8124011	CGCAGTTTTGCCACAGGGATATATCACATAATGTTGAAAGTCTGCACCCA	17	8064736	F	C17orf44	NR_026951	Body	chr17:8124704-8125188	N_Shore	Ultrasound
cg21155834	57704433	149282209	CGGCAAGAGGCAGCAGATGACAGCACAGGAAGCCCAATGGTGACCTAGAT	2	148998679	R	NA	NA	NA	NA	NA	LMP
cg21221899	20620420	72921439	CGGCCAGGGAACATGAGCTTCAAATAAGAGGGCAAATGCTGTTTTTAAAA	5	72957195	F	RGNEF	NM_001080479	TSS1500	chr5:72921593-72922527	N_Shore	Ultrasound
cg21707172	40680470	155537944	CGGGTTACCACAGACGTGGAGACAATGGGACCACAGAGGGCCACGTCTCC	6	155579636	R	TIAM2;TIAM2	NM_012454;NM_001010927	Body;TSS200	chr6:155539975-155540193	N_Shelf	Ultrasound
cg21810108	70710489	49144403	TGCCTCCTACTTTTCTATTACCTCAGAACTGGTTTGGGAAATTCACAACG	12	47430670	R	LOC255411;LOC255411	NR_029449;NR_029448	Body;Body	NA	NA	LMP
cg21878650	43745368	64558623	CGGCTTACTTTAGCTACTTACGCTGGACTGTCACAGTGTCTTAGGGATGA	5	64594379	F	ADAMTS6	NM_197941	Body	NA	NA	Ultrasound
cg22761205	27600435	457256	AAGTCCAGGTGTGGGTGCGTTCAGTGCAGCACCCACGTGCAGGTGACACG	11	447256	R	PTDSS2	NM_030783	Body	chr11:459088-459345	N_Shore	Ultrasound
cg22796593	61686502	105836777	ATGTCACCAGCTTCCCTTAGCACAGTAACCCAATCGTTAAGTTTCTTTCG	10	105826767	R	COL17A1	NM_000494	Body	NA	NA	Ultrasound
cg22797644	37618433	34206491	GAACTAAATGAAGGCCCGAGGCCCTTTCCAGTGAGGCCAAGAAACGTTCG	6	34314469	F	HMGA1;HMGA1;HMGA1;HMGA1;HMGA1;HMGA1	NM_145903;NM_145899;NM_002131;NM_145901;NM_145902;NM_145905	5'UTR;5'UTR;5'UTR;5'UTR;5'UTR;TSS200	chr6:34202567-34206193	S_Shore	Ultrasound
cg23051248	12628482	1133105	CGTGAATGCATTTGTGTCATCCCAGCTCTTACCGAAAGCACTCCAGTAGG	8	1120512	R	NA	NA	NA	chr8:1132761-1132983	S_Shore	Ultrasound
cg23234261	71618355	55582407	TAACATCTTTTATTTGCTGTCAGAAGCTCAGCTCTCATCAGCCTCCCACG	14	54652160	F	NA	NA	NA	NA	NA	LMP
cg23346945	53689403	125671946	GAAACCTTTTAATGAAGGCTCTGCAACCACAAATGGCCAATCCTACAACG	5	125699845	F	NA	NA	NA	NA	NA	Ultrasound
cg23403099	20775355	32942254	CGAGGGTACTAGAAGGACAGGTGGCCATGAGACCCCAAGAAGCTGCCACC	17	29966367	R	TMEM132E	NM_207313	Body	NA	NA	Ultrasound
cg23457357	48702319	31148748	TCATCCATACTTAGGAATTTGGGGTTTGAGGCCGGGTGCGGTGGCTCACG	6	31256727	R	NA	NA	NA	chr6:31148369-31148577	S_Shore	Ultrasound
cg23671319	38775452	39044924	CGGGAACATTGTGGCATGTGTCTCAGTGTCTACAGTTGTTATTTTTCACG	7	39011449	F	POU6F2;POU6F2	NM_007252;NM_001166018	5'UTR;5'UTR	NA	NA	LMP
cg24041556	73725510	10736059	CGCCCCCACCCGGGAACCCTGCGGCTTCACCCTGGGAACACCCTGCCACC	19	10597059	R	SLC44A2;SLC44A2	NM_020428;NM_001145056	TSS200;Body	chr19:10735999-10736396	Island	Ultrasound
cg24087613	55658465	129112470	CGTGGATGTACATTTGTGGCTTTGCTTTAAAGGATTTATTATTTATCCCA	4	129331920	F	LARP1B	NM_018078	Body	NA	NA	Ultrasound
cg24295985	15671483	2431385	TGAGCCACCAGTGCCCACCTCTGATCTCAGGGCTGGCTTTGGGCATCTCG	1	2421245	R	PLCH2	NM_014638	Body	chr1:2433648-2434065	N_Shelf	LMP
cg24366564	20744422	2843149	TAAGACGTGTGGCACCTCCATCAGCCCTGGGTTCCCCAGAAAAACGCCCG	17	2789899	R	RAP1GAP2;RAP1GAP2	NM_015085;NM_001100398	Body;Body	NA	NA	Ultrasound
cg24741609	51690305	54122060	AGACCTCCTCCTGGCCAAGCTGCAGATCAGCCGGGGAGGCTGCATTAACG	1	53894648	R	GLIS1	NM_147193	5'UTR	NA	NA	LMP
cg24824686	50664475	129797777	AGTCAGCAGTCCCAGCTGGGTAAGCAGAATGCTTCTGTGCACTGAGCTCG	10	129687767	F	PTPRE	NM_006504	5'UTR	NA	NA	LMP
cg24956866	51784498	134464129	CGCAGTTTCAGAGCTTTTTAGGTCTTGGGTTTTCTGATGAGTGATTTCCT	7	134114669	F	CALD1;CALD1;CALD1	NM_004342;NM_033157;NM_033138	TSS200;TSS200;TSS200	NA	NA	LMP
cg25150953	37615408	41540229	CGTCACCACTGCCAACCCCTGCTCTGTCCACAAGCAGGCTGCTGCGGCTG	4	41234986	R	LIMCH1;LIMCH1;LIMCH1	NM_014988;NM_001112718;NM_001112717	Body;Body;Body	NA	NA	LMP
cg25531857	67771317	47897451	TGTTACAAGGCAGACTGAATCAAGCCAAGATCAACACACACTGGTACACG	20	47330858	F	C20orf199;C20orf199;C20orf199	NR_003605;NR_003606;NR_003604	Body;Body;Body	chr20:47894197-47895199	S_Shelf	Ultrasound
cg25639749	29760484	80067101	AGAAGCCATAAGAGAGCAAGACATGGACAGGAAACCAAGTGGCCCCAGCG	17	77660390	R	CCDC57	NM_198082	Body	NA	NA	Ultrasound
cg26077811	65674303	119232263	CGGCATGAGTAATTTTAGCTGAGTTATTTCAGGCTCCTGTTCTGATCAGG	11	118737473	R	USP2;USP2	NM_004205;NM_171997	Body;Body	chr11:119234480-119235214	N_Shelf	Ultrasound
cg26092675	15787461	26225258	ACCAATCAGAATCTTGCACTGAAAAAATAAACCAATCGTGAATCTCTACG	6	26333237	R	HIST1H3E	NM_003532	TSS200	chr6:26225386-26225790	N_Shore	Ultrasound
cg26390156	40609332	24101543	CTCACGCCTCTCTCCTTCCTGCAAGGTCATATTTACAGCCTTGCATTACG	14	23171383	F	NA	NA	NA	NA	NA	LMP
cg27106909	19636305	30106897	TTCCCCATGGATGCAACCTGAGGCCTCCTCACTGAGTCAAAACCGAGACG	16	30014398	F	YPEL3;YPEL3;YPEL3	NM_031477;NM_001145524;NM_031477	1stExon;5'UTR;5'UTR	chr16:30107511-30107875	N_Shore	LMP
cg27110277	12662349	16860121	CGCTGTCCCAAGGACAACCCCAAAGAGGGGCCTCGACTGCACCTCCTCGA	8	16904492	R	FGF20	NM_019851	TSS1500	chr8:16859044-16859452	S_Shore	LMP
cg27210390	13798431	52978583	GTGCCTTTAGGAATAACTTCCCCTACCGAGAAGTTTCTGGTGTCTCCTCG	17	50333582	F	TOM1L1	NM_005486	Body	chr17:52977866-52978307	S_Shore	LMP

## Sheet: 4
Name	AddressA_ID	MAPINFO	SourceSeq	Chromosome_36	Coordinate_36	Strand	UCSC_RefGene_Name	UCSC_RefGene_Accession	UCSC_RefGene_Group	UCSC_CpG_Islands_Name	Relation_to_UCSC_CpG_Island	Dataset
cg00153101	40612417	2431753	AGGAGAGAGTCAGCACTGGGCCTGGGCAGGCCCCTCCTGCTGTGTGTGCG	1	2421613	F	PLCH2	NM_014638	Body	chr1:2433648-2434065	N_Shore	Aries
cg03098721	13731355	84464084	TTGCTCTGTTGGATGCCTGACTCATGCCATCATCCACTTATATCACATCG	1	84236672	F	TTLL7	NM_024686	5'UTR	chr1:84464223-84465232	N_Shore	Schroeder
cg04347477	50796333	125002007	AGGTGGCGCTTGGCTCGGTGCCCATGTCTGGTTTGAAATCAGCGCCACCG	12	123567960	F	NCOR2;NCOR2	NM_006312;NM_001077261	5'UTR;5'UTR	chr12:125002006-125002433	Island	Aries
cg04411893	55673459	185300709	TCTCAGTCAGAATCTCAGGACCCCATCAGCAAACAATAACTCATGAATCG	3	186783403	F	NA	NA	NA	chr3:185303822-185304497	N_Shelf	Aries
cg04685228	13633486	172462626	CGCAGTCTGTTAGGCAACTCCATGCTTTACGTTTCCAGCAGGAGGGCCAC	5	172395232	F	NA	NA	NA	NA	NA	Aries
cg07738730	21758473	47077165	CCCCAGCTGGATTTTCCAAAGAATATGCCTTGGCTGTACTATCCTTTTCG	17	44432164	R	IGF2BP1;IGF2BP1	NM_006546;NM_001160423	Body;Body	chr17:47072820-47076042	S_Shore	Aries
cg07749613	11632408	97073539	CGGTCCCAGTGTGCCAGCCAAAAGCAAGCCTTTCACGCCCAGACTCAGCC	2	96437266	F	NA	NA	NA	NA	NA	Aries
cg07835443	21619349	89734986	CTGAACAGCTGTGCCCTAGCTCGTAGCAGTGGCACTCCAGGAAGGGGGCG	16	88262487	R	C16orf55	NM_153025	Body	chr16:89734985-89735189	Island	Aries
cg08620426	72668303	29607030	CGCTCGCACCCCAGGGCACCAGCCCCCACCACCCACACTGCAGGTCCTTG	16	29514531	R	NA	NA	NA	chr16:29605964-29606945	S_Shore	Aries
cg08654091	31752314	227015418	CGGCACCAGTTCTGAGAGCAGGCGCCCAGGCCCCACCCTCAGCGCTTCCC	1	225082041	R	NA	NA	NA	NA	NA	Aries
cg08943494	31765483	36422615	GGTGACAGTTCAGCTTCACCTCTAGGACCAGAAGGTTCCGAATGCCCTCG	11	36379191	F	PRR5L;PRR5L;PRR5L;PRR5L;PRR5L	NM_024841;NM_001160167;NM_001160169;NM_001160169;NM_001160168	5'UTR;5'UTR;1stExon;5'UTR;Body	NA	NA	Aries
cg14427590	40737493	60695089	GAAACTTCTTTGCAAAGCACAAGTGCTAGAGCCCCTTCTCTCTGCTATCG	17	58048821	F	NA	NA	NA	NA	NA	Aries
cg15626350	74648418	152130207	CGGGACACCTACAAATTTCCGGCTGTCAGAAGTCACATGCCAGCAATCCG	6	152171900	R	ESR1;ESR1;ESR1;ESR1	NM_001122740;NM_001122741;NM_000125;NM_001122742	Body;Body;Body;Body	chr6:152128822-152129771	S_Shore	Schroeder
cg15908709	51693505	46676215	AACATCGTTTTTCCTGTTTATCAGATCTGCTCTGTCTCCTCCAAGCCTCG	17	44031214	R	LOC404266;LOC404266;LOC404266;LOC404266;HOXB6;LOC404266	NR_033203;NR_033205;NR_033204;NR_033201;NM_018952;NR_033202	Body;Body;Body;Body;5'UTR;Body	chr17:46675044-46675589	S_Shore	Aries
cg16536918	69619398	3065403	TGCTTGGTGGCTCTGTGCTGCTGCCTCTGCTGGCTGCCTATTTATGTCCG	20	3013403	R	AVP	NM_000490	TSS200	chr20:3063005-3064146	S_Shore	Schroeder
cg18183624	59802316	47076904	ACCTTAAAATCTTTGAAGAGTTCAGACTCATGGCGATTTCTGCAACTTCG	17	44431903	R	IGF2BP1;IGF2BP1	NM_006546;NM_001160423	Body;Body	chr17:47072820-47076042	S_Shore	Aries
cg18217136	64681471	36157651	CGGACTGAGGGGGAAGATCAAGTTCGGCTTTGAGAAGTTAAGTTTGAAAT	20	35591065	F	BLCAP;BLCAP	NM_001167820;NM_006698	TSS1500;TSS1500	chr20:36156022-36156669	S_Shore	Aries
cg18623216	32799475	155421970	CGCAGGCATTTTCTGGTGGACAACAGTGTGTTTCATGGTAAGCTGTCTCT	3	156904664	R	PLCH1;PLCH1	NM_014996;NM_014996	5'UTR;1stExon	NA	NA	Aries
cg19439123	29637419	17687621	CGCTTCCCTGCCTTTGACACCCCCTCGCTGCAGCCATTCTGACAGCCGGG	17	17628346	R	RAI1	NM_030665	5'UTR	chr17:17685016-17687240	S_Shore	Aries
cg21081878	58782310	38334730	CAGCTTTAATATCTCTAGACCACTGTTTTCAAGCCATGAATTCTGAAACG	21	37256600	R	HLCS	NM_000411	5'UTR	chr21:38338384-38338904	N_Shelf	Aries
cg21155834	57704433	149282209	CGGCAAGAGGCAGCAGATGACAGCACAGGAAGCCCAATGGTGACCTAGAT	2	148998679	R	NA	NA	NA	NA	NA	Aries
cg22761205	27600435	457256	AAGTCCAGGTGTGGGTGCGTTCAGTGCAGCACCCACGTGCAGGTGACACG	11	447256	R	PTDSS2	NM_030783	Body	chr11:459088-459345	N_Shore	Aries
cg24741609	51690305	54122060	AGACCTCCTCCTGGCCAAGCTGCAGATCAGCCGGGGAGGCTGCATTAACG	1	53894648	R	GLIS1	NM_147193	5'UTR	NA	NA	Aries
cg26077811	65674303	119232263	CGGCATGAGTAATTTTAGCTGAGTTATTTCAGGCTCCTGTTCTGATCAGG	11	118737473	R	USP2;USP2	NM_004205;NM_171997	Body;Body	chr11:119234480-119235214	N_Shelf	Aries
cg27106909	19636305	30106897	TTCCCCATGGATGCAACCTGAGGCCTCCTCACTGAGTCAAAACCGAGACG	16	30014398	F	YPEL3;YPEL3;YPEL3	NM_031477;NM_001145524;NM_031477	1stExon;5'UTR;5'UTR	chr16:30107511-30107875	N_Shore	Aries
cg27210390	13798431	52978583	GTGCCTTTAGGAATAACTTCCCCTACCGAGAAGTTTCTGGTGTCTCCTCG	17	50333582	F	TOM1L1	NM_005486	Body	chr17:52977866-52978307	S_Shore	Schroeder

## Sheet: 5
CpG Age prediction model	Associated gene	CpG GA ultrasound prediction model	Associated gene	CpG GA LMP prediction model	Associated gene	Overlapping genes Chronological age gestational age (LMP)	Overlapping genes Chronological age gestational age (ultrasound)	Overlapping genes gestational age (ultrasound/LMP)	Genes from GA prediction models overlapping with genes identified in the Schroeder et al and Aries studies	Study
cg00075967	STRA6	cg00153101	PLCH2	cg00988056	NA	LTBP3	LTBP3	ESRRG	PRR5L	Aries
cg00091693	KRT20	cg00602416	NA	cg01833485	ESRRG	TOM1L1		UBE2C	PLCH1	Aries
cg00168942	GJD4	cg00711496	NA	cg02405476	UBE2C			CDC42EP1	PLCH1	Aries
cg00374717	ARSG	cg01190109	PLEKHM3	cg02567958	CDC42EP1			B3GALT4	PRR5L	Aries
cg00431549	MGP	cg01281797	NA	cg02654940	HMGA1			NCOR2	PRR5L	Aries
cg00436603	CYP2E1	cg01635555	NA	cg02902412	ATP9B			NA	NCOR2	Aries
cg00864867	PAWR	cg01833485	ESRRG	cg03050022	RAB27A			DNMT3A	PRR5L	Aries
cg00945507	SEC61G	cg02324006	HMHA1	cg03108070	B3GALT4			ADCY7	HMHA1	Aries
cg01027739	DOLPP1	cg02405476	UBE2C	cg03679544	TIAM2			IGF2BP1	HLCS	Aries
cg01027805	NA	cg02567958	CDC42EP1	cg04347477	NCOR2			NA	AVP	Aries
cg01234063	ST3GAL4	cg02642822	HOXB-AS3	cg04411893	NA			SH3TC1	GLIS1	Aries
cg01262913	DSCR9	cg03098721	TTLL7	cg04451175	FGF20			PRR5L	PLCH2	Aries
cg01353448	PPP1R17	cg03108070	B3GALT4	cg04685228	NA			LTBP3	CXXC5	Aries
cg01407797	CCDC117	cg03281561	C3orf80	cg04923532	DNAJA3			C3orf80	HMHA1	Aries
cg01459453	SELP	cg03337084	LY6G5C	cg05544807	DNMT3A			TRAF5	RAP1GAP2	Aries
cg01485645	MLLT6	cg03507326	NA	cg06143732	CPA2			NA	CCDC88C	Aries
cg01511567	SSRP1	cg03710860	ZNF512B	cg06243458	BANF2			YPEL3	AVP	Aries
cg01560871	TBATA	cg03729251	LRBA	cg06813862	NA			IGF2BP1	PRR5L	Aries
cg01570885	FAM50B	cg03773820	MCPH1	cg06897661	ADCY7			BLCAP	NCOR2	Aries
cg01584473	MUC17	cg03963689	SREBF1	cg07562120	TCF3			PRDM8	HMHA1	Aries
cg01644850	ZNF551	cg04347477	NCOR2	cg07738730	IGF2BP1			HLCS	RAI1	Aries
cg01656216	ZNF438	cg04685228	NA	cg07749613	NA			NA	PTDSS2	Aries
cg01820374	LAG3	cg05053327	CNTNAP1	cg07816074	SH3TC1			LIMCH1	AVP	Aries
cg01873645	NA	cg05544807	DNMT3A	cg08654091	NA				ADCY7	Aries
cg01968178	REEP1	cg05877497	MEIS1	cg08942051	NA				TENC1	Aries
cg02047577	NA	cg06753281	KCNAB2	cg08943494	PRR5L				YPEL3	Aries
cg02071305	VPS18	cg06897661	ADCY7	cg08965235	LTBP3				RAP1GAP2	Aries
cg02085507	TRIP10	cg07106169	NA	cg11352146	NEAT1				IGF2BP1	Aries
cg02154074	NA	cg07676709	NA	cg12064202	NA				IGF2BP1	Aries
cg02217159	KHDRBS2	cg07738730	IGF2BP1	cg12587615	LPPR2				USP2	Aries
cg02275294	SOAT1	cg07749613	NA	cg13036381	C3orf80				BLCAP	Aries
cg02331561	NA	cg07788865	NA	cg13066703	TRAF5				AVP	Schroeder
cg02332492	C8G	cg07816074	SH3TC1	cg14015656	CCDC180				AVP	Schroeder
cg02335441	NA	cg07835443	SPATA33	cg14427590	NA				TGFB3	Schroeder
cg02364642	ARHGEF25	cg08326019	LPPR2	cg14499274	VAV2				TOM1L1	Schroeder
cg02388150	SFRP1	cg08620426	NA	cg15016701	PPM1H				ESR1	Schroeder
cg02479575	NA	cg08943494	PRR5L	cg16348385	YPEL3				TTLL7	Schroeder
cg02489552	CCDC105	cg08965235	LTBP3	cg17094065	TENC1
cg02580606	KRT33B	cg09447786	NA	cg18183624	IGF2BP1
cg02654291	C9orf64	cg10107671	NA	cg18217136	BLCAP
cg02827112	SMARCAD1	cg10308785	NA	cg18623216	PLCH1
cg02972551	KDM3A	cg11124260	NA	cg18954401	PRDM8
cg03019000	TEX264	cg11294761	CD7	cg20272935	UNC93B1
cg03103192	SPATA18	cg11864574	SPAG6	cg20666386	DGKZ
cg03167275	CXADR	cg12564453	CETP	cg21081878	HLCS
cg03270204	DDR1	cg12880227	NA	cg21155834	NA
cg03286783	CASC4	cg12999267	NA	cg21810108	LINC00935
cg03330058	ABTB1	cg13036381	C3orf80	cg23234261	NA
cg03565323	ZNF287	cg13066703	TRAF5	cg23671319	POU6F2
cg03578041	LARP6	cg13433246	NA	cg24295985	PLCH2
cg03588357	GPR68	cg13641317	NA	cg24741609	GLIS1
cg03682823	NA	cg13733403	NA	cg24824686	PTPRE
cg03760483	ALOX12	cg13959344	NA	cg24956866	CALD1
cg03891319	ACY1	cg13982823	HMGB1	cg25150953	LIMCH1
cg03947362	NA	cg14276580	NA	cg26390156	NA
cg04005032	NA	cg14427590	NA	cg27106909	YPEL3
cg04084157	VGF	cg15035133	CDC42EP1	cg27110277	FGF20
cg04094160	ZBTB5	cg15131146	MAN1C1	cg27210390	TOM1L1
cg04121983	CASKIN2	cg15165154	CXXC5
cg04126866	C10orf99	cg15626350	ESR1
cg04268405	CHST3	cg15908709	NA
cg04431054	PRRC1	cg16187883	TGFB3
cg04452713	DST	cg16348385	YPEL3
cg04474832	NA	cg16536918	AVP
cg04528819	KLF14	cg17022232	HLA-DMB
cg04836038	DOCK9	cg18183624	IGF2BP1
cg04999691	NA	cg18217136	BLCAP
cg05250458	ZNF177	cg18954401	PRDM8
cg05294243	KLK13	cg19057830	ZNF503-AS2
cg05365729	LOXL2	cg19439123	RAI1
cg05442902	NA	cg19875532	VENTX
cg05590257	PLD6	cg20301308	NA
cg05675373	KCNC4	cg20303561	CCDC88C
cg05755779	COLEC10	cg20377955	SP8
cg05847778	BBS5	cg20816447	CC2D2A
cg05903609	PRPF8	cg21081878	HLCS
cg05921699	CD79A	cg21143441	LINC00324
cg05960024	CLOCK	cg21155834	NA
cg06044899	NA	cg21221899	ARHGEF28
cg06117855	CLEC3B	cg21707172	TIAM2
cg06121469	SPG11	cg21878650	ADAMTS6
cg06144905	PIPOX	cg22761205	PTDSS2
cg06361108	CCNF	cg22796593	COL17A1
cg06462291	NT5DC3	cg22797644	HMGA1
cg06493994	SCGN	cg23051248	NA
cg06513075	NAT10	cg23346945	NA
cg06557358	NA	cg23403099	TMEM132E
cg06688848	NA	cg23457357	NA
cg06738602	PTGER2	cg24041556	SLC44A2
cg06810647	CRAMP1L	cg24087613	LARP1B
cg06836772	PRKAA2	cg24366564	RAP1GAP2
cg06926735	NA	cg25150953	LIMCH1
cg06952310	NCAN	cg25531857	ZFAS1
cg06993413	DPP8	cg25639749	CCDC57
cg07158339	FXN	cg26077811	USP2
cg07285276	RAPGEF1	cg26092675	HIST1H3E
cg07291563	GRWD1
cg07337598	ANXA9
cg07388493	NDUFS5
cg07408456	PGLYRP2
cg07455279	NDUFA3
cg07498421	CRADD
cg07595943	ADAD2
cg07663789	NPR3
cg07730301	ALDH3B1
cg07770222	C8orf31
cg07849904	MN1
cg08030082	POMC
cg08090772	ADHFE1
cg08124722	CCL7
cg08186124	LZTFL1
cg08251036	NA
cg08331960	SLC9A3R2
cg08370996	NR2F2
cg08413469	DEPDC1
cg08434234	DGKI
cg08771731	NA
cg08965235	LTBP3
cg09019938	PRKG1
cg09118625	DIRAS3
cg09133026	RPS6KL1
cg09191327	PRDM12
cg09418283	PAWR
cg09441152	PQLC1
cg09509673	NA
cg09646392	TNFSF13B
cg09722397	GRIN2C
cg09722555	CCL27
cg09785172	WFS1
cg09809672	EDARADD
cg09869858	ENDOU
cg09885951	CENPF
cg10045881	CHI3L2
cg10266490	ACOT11
cg10281002	TBX5
cg10345936	SLC36A2
cg10376763	TNP1
cg10377274	PATE1
cg10486998	GALR1
cg10523019	RHBDD1
cg10865119	NA
cg10920957	JPH3
cg10940099	CD164
cg11025793	NA
cg11299964	MAPKAP1
cg11314684	AKT3
cg11388238	KCTD18
cg11653266	MRPL38
cg11932564	TNFRSF13C
cg12351433	LHCGR
cg12373771	CECR6
cg12413566	XIRP1
cg12616277	ESYT3
cg12768605	LYPD5
cg12830694	PPP1R14A
cg12941369	PDCD6IP
cg12946225	HMG20B
cg12985418	MIB1
cg13038560	NA
cg13129046	C10orf35
cg13216057	DKK3
cg13269407	NA
cg13302154	MGP
cg13319175	CAPZB
cg13460409	RIPPLY3
cg13547237	NA
cg13682722	NRDE2
cg13828047	MPI
cg13836627	TJP1
cg13854874	CHAF1B
cg13899108	PDE4C
cg13931228	MPP6
cg13975369	CEP41
cg14060828	PTH2
cg14163776	ACAP2
cg14175438	FAM3C
cg14258236	OR5V1
cg14308452	PRR22
cg14329157	DAW1
cg14408969	NA
cg14409958	ENPP2
cg14423778	NA
cg14424579	AGBL5
cg14501253	KIAA1456
cg14597908	NA
cg14654875	NA
cg14658362	RBPMS
cg14723032	PITPNM3
cg14727952	BIRC2
cg14894144	LAMA3
cg14992253	NA
cg15185286	AIG1
cg15262928	TIMM17A
cg15341340	DNASE2
cg15381769	PTPRK
cg15547534	PPP1R35
cg15661409	C14orf105
cg15703512	PDZD9
cg15804973	MAP3K5
cg15974053	HSD17B14
cg15988232	CSPG5
cg16034652	NA
cg16150435	C6orf15
cg16168311	APOA1BP
cg16241714	CEBPD
cg16358826	GABRA4
cg16408394	RXRA
cg16419345	NA
cg16494477	FGF18
cg16547529	KLHL35
cg16579101	NOP2
cg16744741	PRKG2
cg16899442	NA
cg16984944	TBC1D23
cg17063929	NOX4
cg17099569	NA
cg17274064	ERG
cg17285325	TYMP
cg17324128	RASSF4
cg17338403	SLCO3A1
cg17408647	COA1
cg17589341	SLC14A1
cg17655614	CDH1
cg17686885	TOM1L1
cg17729667	NINL
cg17853587	NDST3
cg17960516	DOK7
cg18031008	MRPS21
cg18055007	DDAH2
cg18139769	NA
cg18180783	MYOZ1
cg18328933	NA
cg18440048	ZNF70
cg18573383	KCNC2
cg18956095	ZHX1
cg18983672	FOXE3
cg18984151	ELP6
cg19008809	SFMBT1
cg19044674	NA
cg19046959	COL8A2
cg19167673	PDGFB
cg19273182	PAPOLG
cg19305227	SLC28A2
cg19346193	NA
cg19420968	HCRTR1
cg19478743	NA
cg19514928	TMEM56
cg19569684	MZB1
cg19692710	DNAJB13
cg19706682	NA
cg19722847	IPO8
cg19724470	CD274
cg19761273	CSNK1D
cg19853760	LGALS1
cg19945840	NA
cg20100381	NAE1
cg20240860	ACCS
cg20295671	YPEL1
cg20305610	PDLIM5
cg20524216	ELP6
cg20692569	FZD9
cg20761322	CIB2
cg20795863	NEU2
cg20828084	KIAA1199
cg20914508	GAP43
cg20947775	SCD5
cg20999813	USP10
cg21096399	MCAM
cg21211748	E2F2
cg21305265	NA
cg21370143	MYBPC3
cg21378206	IL36RN
cg21395782	NA
cg21460081	HOXB4
cg21801378	CELF6
cg21870884	GPR25
cg21950518	IL6ST
cg22006386	CATSPERG
cg22171829	PDK4
cg22190114	NLRP8
cg22197830	TXNDC15
cg22289837	CA3
cg22432269	CYFIP1
cg22449114	TCF15
cg22568540	NA
cg22613010	CLCN2
cg22637507	ALKBH3
cg22679120	SNX8
cg22736354	NHLRC1
cg22809047	RPL31
cg22901840	DIRAS3
cg22920873	C7orf55
cg22947000	BCMO1
cg23092072	AFF1
cg23124451	CBX7
cg23180365	NA
cg23517605	TUBB2B
cg23662675	ZMYND8
cg23786576	ATPAF1
cg23941599	FEM1C
cg24058132	GALC
cg24081819	EPHX2
cg24116886	DEFB127
cg24126851	DCHS1
cg24254120	RFC3
cg24262469	NA
cg24450312	RASSF5
cg24471894	KIAA0020
cg24580001	CCDC88B
cg24834740	PPP1R16B
cg24888049	NA
cg24899750	SNRPB2
cg25070637	SDC2
cg25101936	ZBTB16
cg25148589	GRIA2
cg25159610	PLK2
cg25166896	TANGO2
cg25411725	SLC22A13
cg25505610	EIF3M
cg25552492	LGI3
cg25564800	KPNA1
cg25657834	NTSR2
cg25683012	BAZ2A
cg25771195	C16orf80
cg25781123	THUMPD3
cg25809905	ITGA2B
cg25928579	HOXB8
cg26003813	PLK1
cg26005082	NA
cg26043391	FBXO28
cg26045434	HR
cg26162695	ELAC2
cg26297688	C12orf23
cg26372517	TFAP2E
cg26394940	NA
cg26453588	BIK
cg26456957	PPP1R12C
cg26614073	SCAP
cg26620959	SYNE1
cg26723847	NA
cg26824091	GLO1
cg26842024	KLF2
cg26845300	SNX9
cg27015931	PDZD9
cg27016307	HRC
cg27092035	ARL10
cg27169020	BNC1
cg27202708	C1orf65
cg27319898	ZNF804B
cg27377450	NA
cg27413543	SEC31A
cg27494383	LTK
cg27544190	EVA1C
